# Supplementary material for: Proinflammatory cytokines and response to molds in mononuclear cells of patients with Meniere disease
Source: Sci Rep. 2018 Apr 13;8:5974. doi: 10.1038/s41598-018-23911-4 (PMC5899176; doi:10.1038/s41598-018-23911-4)
Supplement: Supplementary file 2 — Supplementary Table S1 [file 41598_2018_23911_MOESM2_ESM.xlsx]

## Sheet: Patients
Levels of cytokines before and after Stimulation (pg/mL) in Patients
Group	IL1β-CTRL(pg/mL)	IL1β-Asp(pg/mL)	IL1β-Pen(pg/mL)	IL1RA-CTRL(pg/mL)	IL1RA-Asp(pg/mL)	IL1RA-Pen(pg/mL)	IL6-CTRL(pg/mL)	IL6-Asp(pg/mL)	IL6-Pen(pg/mL)	TNFα-CTRL(pg/mL)	TNFα-Asp(pg/mL)	TNFα-Pen(pg/mL)
Patient	0.831023	991.431	1656.81	7.77359	28.5336	42.8315	1.14908	2474.18	3042.6	2.89314	1009.44	1566.31
Patient	1.23239	812.621	1051.37	8.86775	35.1149	33.3615	1.42728	965.001	1292.8	2.4888	506.901	730.811
Patient	1.56153	1935.18	2440.46	29.8281	333.92	409.208	1.9778	3116.13	3204.83	7.83687	1404.9	4648.33
Patient	2.2361	1774.5	2099.81	25.4361	72.4669	126.596	2.99527	2507.06	3043.37	4.8072	681.799	1193.32
Patient	2.66661	723.66	1007.36	43.6112	348.083	641.326	3.86613	2988.16	4154.16	7.01629	642.462	1296.42
Patient	1.27318	2712.14	1845.97	37.9664	438.582	322.153	2.45463	3435.25	3091.93	4.8072	1726.06	1510.52
Patient	1.7283	5080.55	3529.45	32.0809	380.653	309.838	3.73269	3194.32	3130.84	5.47378	2662.35	1755.82
Patient	1.7283	1325.66	999.136	25.4361	290.8	271.042	2.65785	2691.6	2600.57	3.04699	642.802	589.335
Patient	4.43946	1724.69	1551.33	63.9447	638.175	649.281	2.92791	3565.11	3217.56	4.50603	911.516	919.232
Patient	3.36698	2443.65	1597.56	30.1509	313.989	334.188	6.63513	3988.31	3468.39	6.43854	1324.74	992.476
Patient	0.558865	989.55	772.817	8.50455	212.139	204.356	1.84079	3149.4	2599.42	2.53885	725.482	532.983
Patient	1.28323	2324.25	1665.39	22.4184	894.078	321.042	4.76624	10000	5696.01	4.84387	10000	15346.9
Patient	0.827197	2628.37	2165.96	4.62527	164.372	44.5856	2.41026	5257.26	4394.63	2.79618	10000	11882.1
Patient	1.1478	764.281	1711.95	44.3178	2351.03	799.032	2.35515	5875.68	10000	4.78894	10000	10000
Patient	1.1748	411.814	637.298	50.9169	1341.12	821.403	2.13454	4894.58	6394.75	3.99421	10000	10000
Patient	1.43847	2631.07	2376.73	34.2594	631.033	569.955	3.15725	9446.24	8639.63	4.02275	3738.72	8246.48
Patient	1.84727	746.008	823.048	15.1635	507.425	340.397	4.69426	1885.52	2587.57	3.44885	1136.57	1933.93
Patient	1.66076	1102.2	1112.88	32.5866	516.956	349.809	0.712431	5937.77	6108.46	3.86529	2410.44	2781.06
Patient	0.927627	4561.78	3835.1	42.4411	601.326	559.752	0.853542	5500.74	8589.17	5.06184	11602.4	10256.5
Patient	0.999821	11002.1	17098	24.7818	479.482	310.173	2.29595	8315.13	11250.3	5.16984	7711.43	10473.9
Patient	1.0723	264.875	299.78	33.0453	539.502	457.32	0	3779.78	3867.65	1.60384	786.283	1126.22
Patient	1.03012	440.097	725.146	7.77359	257.701	328.84	3.12982	5576.76	3598.14	4.88982	1142.73	1530.57
Patient	3.67728	808.715	902.103	8.86775	238.775	295.496	49.5301	2914.62	2968.28	9.69795	513.497	701.709
Patient	0.831023	732.515	1052.12	15.5552	344.877	424.693	2.25075	2871.01	3694.9	8.37117	577.746	1327.2
Patient	0.674438	612.181	596.264	9.94914	264.982	336.326	2.52244	3534.5	3146.41	4.97265	573.799	672.483
Patient	0.520748	639.571	796.648	11.3739	316.8	421.355	0.43973	3517.97	3350.38	3.91256	1931.93	2764.33
Patient	2.06568	1140.69	1203.07	7.40567	152.32	195.731	8.00161	3216	10000	6.18096	803.469	740.038
Patient	2.63959	796.745	1041.65	22.7754	285.757	417.878	7.86994	3455.89	3619.03	7.24803	1339.96	1580.66
Patient	2.09963	933.785	786.407	9.37141	264.137	143.058	8.33021	3609.52	3493.25	6.26686	1340.56	1383.24
Patient	3.1375	1034.65	1057.25	10.0858	164.339	159.689	8.26444	4266.71	4014.34	4.27611	1545.62	1595.87
Patient	0.682472	705.295	897.102	52.1014	531.66	540.594	2.18412	5706.6	2590.51	1.71205	1909.82	1440.34
Patient	0.784185	1836.13	1164.41	29.3192	390.005	405.579	2.42092	10000	7773.75	2.93598	2408.64	3751.17
Patient	2.09963	820.935	1239.91	12.7255	396.98	456.948	6.6876	3507.63	3437.52	4.39253	3760.73	10000
Patient	0	1148.99	2292.97	15.4257	236.618	196.989	2.10772	2648.65	3755.81	0.0621397	1437.92	1808.41
Patient	2.54804	190.869	213.828	41.7074	611.854	741.291	6.6876	3598.74	3419.06	6.54892	10000	10000
Patient	0.501879	997.258	695.658	31.5088	383.774	358.352	0.264993	8324.09	10000	3.81295	2091.36	2380.51
Patient	1.72473	305.318	221.909	7.95091	117.082	99.3839	5.63828	3514.3	3281.13	7.92752	4573.6	1647.22
Patient	1.31388	2179.76	2450.55	110.569	1411.54	999.668	1.87704	11138.5	10088.3	3.23055	2688.61	3046.8
Patient	1.46035	1985.83	2081.12	18.5213	264.339	132.078	4.32414	15303	8102.45	3.18189	2476.43	2013.99
Patient	1.89607	513.934	613.99	16.6129	297.021	374.139	4.72164	3517.35	3794.14	6.64346	3792.91	4154.64
Patient	1.83862	337.519	303.409	17.3471	564.92	490.982	7.21286	10000	3526	10.031	10000	3926.49
Patient	27.4269	1717.48	29.5661	222.928	715.358	381.231	144.239	9474.05	7688.87	75.5214	7620.76	1116.3
Patient	18.6364	1162.96	1053.01	124.461	912.07	1040.28	105.658	7240.23	7958.47	51.5283	1618.29	1574.37
Patient	17.6642	1250.77	948.125	111.433	744.032	889.204	73.8069	8712.46	9052.43	75.6538	10159.7	10308.2
Patient	23.1386	2349.01	961.451	87.0499	577.936	436.984	47.6536	8265.81	7632.57	40.3103	6031.91	2832.95
Patient	26.0071	1467.75	992.63	124.188	623.038	623.671	67.6435	7937.59	5688.63	49.2744	2609.81	1587.27
Patient	31.2652	3989.77	3045.82	138.163	674.543	653.249	75.6182	9023.24	9032.4	59.0799	9103.27	8019.57
Patient	17.6949	1792.98	1070.17	34.1768	766.268	859.018	85.301	5036.85	4864.09	31.2262	7506.96	4837.67
Patient	1.48231	951.41	918.9	3.72164	150.409	79.4649	1.62544	2538.11	2256.55	3.18622	923.094	993.277
Patient	1.44612	537.495	816.351	3.77511	78.6699	127.874	1.72439	1459.19	2120.19	2.6876	1218.72	1787.34
Patient	1.50111	454.483	461.691	7.48007	143.602	98.3161	1.98375	2782.46	2824.11	4.18919	1691.67	2300.04
Patient	1.72473	533.501	393.429	5.14971	423.9	259.936	3.80669	2303.8	2251.34	3.5344	1726.95	2088.26
Patient	1.44612	675.486	1484.26	5.14971	245.675	314.804	2.24343	3253.67	3317.87	3.73144	1729.3	2922.94
Patient	2.26971	641.548	457.807	24.2201	619.648	601.254	2.99162	2511.74	2364.89	4.03882	727.462	789.93
Patient	2.06283	1058.09	1513.92	11.7303	251.447	317.228	2.49951	2355.91	2449.38	3.9502	735.816	921.537
Patient	1.658	1842.72	1759.87	3.07312	248.704	240.581	1.66082	2953.19	2254.11	4.14561	993.421	997.605
Patient	1.76918	683.018	883.518	11.4782	386.36	631.185	1.62544	2037.74	2173.41	1.85081	677.818	611.005
Patient	1.68016	827.474	843.416	8.08129	221.609	180.952	1.34615	1456.38	1535.17	2.40503	732.76	840.095
Patient	3.147	624.683	1106.82	23.6766	288.987	332.204	6.47785	2553.66	2316.94	7.13432	775.818	1090.61
Patient	3.02614	1182.67	1501.92	34.1444	266.996	378.919	5.01777	2586.42	3033.6	8.24928	1098.87	1656.79
Patient	1.658	975.781	349.328	5.84046	165.96	145.209	1.24328	1645.54	649.358	3.56456	862.004	374.724
Patient	1.50412	901.133	1042.34	6.69846	407.764	403.003	1.45006	2471.05	2521.19	3.1013	1034.55	1333.44
Patient	2.66774	1004.93	874.801	66.6431	845.615	849.098	3.37768	2416.99	2545.83	8.65427	749.645	909.107
Patient	0	1560.67	1243.39	164.987	1258.97	1338.9	11.0165	9014.24	9007.38	11.2029	707.004	689.85
Patient	1.43883	9	9	0	9	9	0.974587	9	9	1.16649	9	9
Patient	0	1069.02	868.046	236.413	971.336	1106.84	11.8342	9773.58	9583.85	17.3148	817.149	775.357
Patient	0	4961.38	3672.24	144.363	1319.96	1156.24	14.8874	10081.3	9985.91	21.2854	2366.4	1918.56
Patient	0	291.585	196.504	3	374.532	291.072	11.0165	6708.21	6595.17	3	271.441	294.577
Patient	1.52597	581.442	797.227	4.03715	102.597	127.527	1.20923	1701.66	2447.03	1.95956	1118.49	1528.03
Patient	0	3402.01	2086.99	279.051	2498.15	1928.04	13.0865	9941.2	9731.11	17.3148	1506.55	1254.14
Patient	2.92995	2264.55	1656.53	17.5077	168.463	105.261	4.81336	3182.21	2621.89	22.5044	1169.18	1158.36
Patient	0	3959.18	3136.38	84.6183	845.382	740.683	14.5649	9642.28	9443.4	14.0349	1915.58	1522.2
Patient	0	4528.99	5979.11	69.1725	1514.49	1411.14	19.9519	9597.02	9765.43	12.4888	1332.05	2286.17
Patient	0	1486.32	1333.91	46.3595	386.914	340.352	15.922	7908.37	8027.87	17.5472	1388.87	1532.37
Patient	46.4174	3562.49	3042.32	121.933	593.175	655.741	630.458	3768.51	10000	37.9058	1878.23	1949.32
Patient	7.3132	850.848	1095.54	26.2645	185.482	199.552	29.0633	3044.31	3229.81	9.31955	726.797	922.416
Patient	5.02479	1350.62	1340.67	22.031	180.528	167.078	13.0766	2753.54	2760.23	9.05116	684.002	655.449
Patient	2.67024	1654.02	1264.89	22.031	389.835	329.235	4.13324	3570.82	3292.83	4.80457	1167.49	757.528
Patient	13.6057	1148.7	1160.63	20.546	112.241	160.782	26.4024	2360.05	2693.69	9.52182	351.362	525.253
Patient	4.34432	520.171	605.223	21.5354	385.266	345.97	13.2087	2964.55	3057.02	10.2704	649.436	841.097
Patient	5.26719	2378.85	2782.93	321.494	1056.54	715.688	3.45334	5866.64	7291.18	20.6593	3119.41	3404.31
Patient	1.80293	1066.28	1934.69	136.056	398.373	624.422	0.674377	3745.39	10000	12.705	1300.01	2672.46
Patient	1.55647	1698.6	1211.04	6.54286	206.191	135.998	2.63349	3368.3	3507.17	3.70317	1291.03	1040.06
Patient	32.1591	3826.14	2628.77	73.7467	225.374	281.775	134.723	6994.79	7379.62	35.7713	1214.79	1373.06
Patient	1.78151	739.243	662.829	3.77511	133.829	91.389	3.87198	2364.43	1949.18	5.55704	392.106	454.776
Patient	36.0417	2322.5	1216.76	118.173	1208.01	2919.18	255.606	9157.44	8013.51	36.7053	1533.16	710.574
Patient	21.1671	985.451	915.693	80.733	275.737	318.083	153.877	6801.13	7025.19	34.828	1082.3	887.385
Patient	9.14632	3473.14	988.637	93.8615	819.473	1010.82	75.6182	8435.68	7223.54	33.5008	3615.96	1364.96
Patient	24.802	1968.31	2070.43	27.8392	63.3277	69.2623	54.299	2377.49	2715.94	31.1652	490.506	504.832
Patient	45.1386	80.414	61.7702	253.212	500.544	543.973	369.659	4954.37	4098.06	49.1327	743.955	699.682
Patient	58.2853	72.7334	68.8163	412.556	781.933	790.522	433.21	5506.97	6433.69	74.9477	702.877	1236.89
Patient	0	1433.23	1489.93	27.2735	328.476	281.233	0.235892	10088.3	4913.64	2.38736	8858.51	3743.16
Patient	1.16766	736.444	1462.07	56.1947	297.814	623.399	3.30646	4193.21	10528.9	10.0179	2648.49	3771.79
Patient	0	265.898	304.909	27.5175	138.263	87.701	0	1293.23	1026.83	4.09087	469.539	520.645
Patient	9	409.365	235.632	1325.53	660.519	183.019	24.0584	3809.3	1285.51	118.171	1769.53	987.853
Patient	2.68806	1128.87	1777.23	434.336	2201.92	1583.83	2.86226	11697	5180.16	16.204	4544.35	10223.8
Patient	2.71744	2598.73	3272.15	258.755	859.307	832.571	8.65664	5435.61	12563.9	10.2692	8943.18	9945.03
Patient	3.79782	911.311	918.819	69.2822	234.585	164.81	6.51295	3130.73	2211.64	9.68841	1601.32	1374.58
Patient	1.36478	906.324	1063.71	36.5024	217.58	161.106	0.0987092	1976.61	2025.19	5.16984	1241.06	937.216
Patient	7.8581	7897.96	10511	281.258	1270.33	938.144	3.99309	11275.7	6276.05	11.7664	6551.64	5100.41
Patient	48.6827	62.2956	61.207	288.081	546.329	512.861	127.323	1796.03	2392.89	37.5282	820.394	895.006
Patient	24.4362	56.2086	40.9637	245.141	677.387	1071.07	247.976	3289	3812.49	39.3569	901.717	706.212
Patient	0.831023	752.183	796.724	2.3983	383.321	364.638	3.33123	3096.6	3832.25	3.806	1216.16	1300.97
Patient	6.92555	1037.34	864.214	16.9239	1121.8	1062.12	94.5048	3737.79	4434.56	14.5079	1151.6	1021.66
Patient	0.407795	1496.85	1483.76	11.3739	632.288	665.367	1.9778	3411.4	3205.97	3.20198	948.166	1156.78
Patient	0.674438	678.242	765.948	3.20789	396.932	416.416	2.92791	3231.1	3205.21	3.04699	944.124	913.641
Patient	0.597194	847.634	737.663	4.38757	265.521	304.747	2.38674	3125.78	3875.2	3.35807	905.876	973.555
Patient	1.07034	773.573	740.8	9.58999	111.503	232.811	3.6659	3898.38	3072.62	5.30596	1015.36	840.785
Patient	1.39618	1640.26	1424.71	5.91525	188.181	161.929	4.92781	3275.5	3227.08	4.91741	1501.1	1787.08
Patient	18.1853	359.769	382.166	4.38757	317.336	315.462	81.8461	3273.25	3263.07	20.2092	1176.37	1339.89
Patient	1.72473	636.556	636.977	12.4843	81.8408	61.3494	4.06791	2977.79	2956.67	8.12374	2404.05	2347.22
Patient	1.58429	1704.36	1591.8	12.4843	91.389	83.6933	3.41518	3118.92	3290.74	5.92537	3662.4	4212.57
Patient	2.01192	911.074	613.405	7.48007	111.435	116.005	4.46003	2987.83	2760.51	8.51888	2954.4	2831.4
Control	0.990034	462.7	9	3.99817	434.308	9	2.25075	4306.72	9	4.31588	736.902	9

## Sheet: Controls
Levels of cytokines before and after Stimulation (pg/mL) in Controls
Group	IL1β-CTRL(pg/mL)	IL1β-Asp(pg/mL)	IL1β-Pen(pg/mL)	IL1RA-CTRL(pg/mL)	IL1RA-Asp(pg/mL)	IL1RA-Pen(pg/mL)	IL6-CTRL(pg/mL)	IL6-Asp(pg/mL)	IL6-Pen(pg/mL)	TNFα-CTRL(pg/mL)	TNFα-Asp(pg/mL)	TNFα-Pen(pg/mL)
Control	0.990034	462.7	9	3.99817	434.308	9	2.25075	4306.72	9	4.31588	736.902	9
Control	1.48231	9	9	0	9	9	0.779198	9	9	1.03964	9	9
Control	1.52597	9	9	0	9	9	1.07433	9	9	1.66704	9	9
Control	1.52597	9	9	2.21953	9	9	1.14152	9	9	1.08163	9	9
Control	1.56981	9	9	0.879968	9	9	0.974587	9	9	2.42123	9	9
Control	2.20044	1472.8	948.384	3.88005	632.46	524.505	1.55497	2571.27	1921.55	1.39809	1203.68	874.799
Control	1.22431	686.505	706.755	15.6325	684.056	604.625	0.683791	1759.91	1567.78	0.780987	913.246	838.986
Control	1.28815	9	9	0	9	9	0.908824	9	9	0.794263	9	9
Control	1.59179	851.498	862.712	3.72164	124.573	105.422	0.876174	1208.39	1334.36	1.42755	675.65	878.902
Control	1.48231	1626.97	1313.18	19.456	622.642	568.729	0.843683	2465.89	1938.13	1.81995	1035.09	829.853
Control	8.60446	1587.54	1808.92	22.6925	911.199	1032.27	22.57	4682.55	5546.36	15.7766	1795.53	3051.68
Control	6.51422	2020.54	2526.5	68.2627	1613.12	1527.32	10.1257	4945.67	5390.3	9.37801	1402.68	2568.86
Control	1.70235	553.666	431.791	13.8316	96.9008	156.098	1.24328	1357.65	1344.66	1.94396	716.71	742.702
Control	2.15443	224.127	225.459	19.7956	126.751	505.02	2.38766	1368.97	1588.67	3.34008	507.317	716.263
Control	1.70235	1150.83	1204.4	40.0102	388.557	421.892	1.71408	3144.99	2872.4	5.59481	1129.57	826.814
Control	3.19552	1353.49	1234.64	47.8854	581.49	546.012	5.65831	3681.49	2828.14	12.1385	808.351	951.221
Control	2.04002	1185.76	920.936	22.9115	767.212	544.68	3.26122	3164.21	3075.14	4.19919	1090.76	949.606
Control	4.33852	708.35	749.223	34.9511	751.994	776.647	8.72826	2831.7	3018.03	9.93093	731.502	1022.37
Control	4.06079	837.726	1216.53	6.69846	211.279	393.27	8.99336	1858.15	2926.21	12.5283	1126.57	1508.85
Control	2.04002	1022.12	599.023	20.359	205.478	185.152	1.62544	2042.94	1883.28	2.58431	921.962	740.405
Control	1.46055	744.921	635.136	0	103.406	72.2437	1.05762	1586.75	1632.18	1.42755	711.971	658.484
Control	1.83637	340.07	425.934	9.41703	47.3186	51.0723	1.20923	972.52	951.513	2.9495	343.79	427.108
Control	1.39554	920.144	482.663	27.8533	671.408	306.082	1.31174	2712.52	1406.15	1.15227	599.866	212.401
Control	1.98946	2426.08	2724.97	39.6256	645.266	852.108	5.0687	5472.74	5592.7	7.91038	1499.48	2433.56
Control	9.0805	5148.66	5292.27	41.7965	1097.06	1141.51	14.9928	5241.1	5551.73	13.7679	1904.49	3409.68
Control	1.61615	1049.67	1032.05	14.5112	389.931	257.223	3.98788	4341.73	4959.05	4.50458	853.797	1455.36
Control	6.04028	2785.78	2708.48	47.6546	829.796	728.83	11.8308	4913.48	4755.71	11.7237	944.665	1054.98
Control	4.52701	1909.88	1812.51	13.6415	310.426	244.197	9.26323	5029.95	4490.39	7.19957	1104.17	712.671
Control	1.47357	227.953	358.906	11.0421	227.559	257.976	2.11355	2212.97	2293.95	3.8734	3112.81	3440.9
Control	2.60901	1015.81	1207.91	17.1022	512.965	687.431	5.24524	10000	3404.48	7.53783	988.827	1063.84
Control	1.52597	9	9	0	9	9	0.876174	9	9	0.512208	9	9
Control	1.89607	85.1739	74.4427	8.42312	212.285	211.731	6.22831	2529.97	1788.01	5.4049	3330.97	2325.86
Control	3.11411	1748.28	1227.39	37.2907	1264.82	1059.55	15.6357	9124.21	5914.29	5.62215	614.377	697.158
Control	0	1254.87	1510.84	37.4076	986.947	929.264	26.373	7712.54	9547.96	14.5778	432.165	903.333
Control	1.43883	184.668	202.663	5.10529	41.57	32.11	1.04094	702.536	714.502	1.56145	252.782	275.87
Control	1.56981	1266.39	979.698	2.04118	104.778	93.8629	1.00769	1652.53	1405.19	1.68222	594.894	579.851
Control	1.76918	1441.68	852.551	9.15315	377.688	249.802	2.16604	2847.75	3235.58	3.86194	880.441	611.786
Control	1.39554	26.4487	34.5037	0.423866	0.153663	5.10529	1.00769	31.355	89.3958	1.02571	11.9444	23.4479
Control	2.4325	977.048	756.064	9.15315	68.5786	75.2694	2.0381	2005.69	1934.6	6.22177	743.377	692.765
Control	5.0308	1109.22	1264.66	34.8505	437.005	611.115	21.5151	3256.82	3332.1	39.1319	985.26	1164.52
Control	2.06283	1656.61	2214.61	2.04118	57.8748	101.544	1.74972	1989.9	2994.73	3.70398	703.715	1077.93
Control	2.04002	1894.93	1745.12	7.25801	112.46	99.5944	1.66082	2693.7	2196.27	6.12602	1076.8	963.265
Control	2.10856	1124.19	992.056	15.1566	23.4585	11.0979	2.4435	966.884	872.319	6.54927	359.513	369.562
Control	1.10464	626.666	1020.97	24.465	850.175	843.004	1.66893	4521.1	4643.39	2.20663	514.364	712.397
Control	1.52298	1495.71	1949.1	46.5488	1149.48	1009.88	4.96678	4506.29	4485.63	4.87486	679.533	1136.24
Control	2.64477	2040.14	1226.52	19.8601	853.351	829.796	5.67636	5119.1	4894.26	3.35355	926.207	921.742
Control	2.83239	630.838	369.045	47.8392	1116.66	870.374	10.4592	3186.79	2263.2	2.80274	431.567	413.88
Control	0.138861	548.051	655.16	10.9224	475.582	302.677	1.09293	2280.79	3545.01	1.91306	266.678	495.529
Control	0	1425.07	1092.85	23.7033	625.111	379.992	1.66893	4764.56	4609.84	3.1875	474.264	462.256
Control	0.688272	1748.51	1340.11	23.8723	836.807	765.186	3.2	4708.43	4904.08	1.51841	726.69	662.384
Control	0.596113	1840.23	1020.97	14.6701	1012.74	914.14	1.66893	4757.48	4602.77	3.15989	952.298	614.824
Control	1.15103	599.201	524.395	20.3564	929.296	810.609	4.24748	4199.5	3321.73	1.78073	377.154	352.3
Control	0.320822	883.508	835.441	12.1559	702.774	682.98	0.420655	4497.53	4111.27	1.36265	639.184	556.292
Control	1.15103	1471.46	857.61	32.5011	326.714	231.037	4.3509	6728.75	5804.34	8.89649	1308.26	1121.5
