# Supplementary material for: Proinflammatory cytokines and response to molds in mononuclear cells of patients with Meniere disease
Source: Sci Rep. 2018 Apr 13;8:5974. doi: 10.1038/s41598-018-23911-4 (PMC5899176; doi:10.1038/s41598-018-23911-4)
Supplement: Supplementary file 3 — Supplementary Table S2 [file 41598_2018_23911_MOESM3_ESM.xlsx]

## Sheet: High Basal levels IL-1β
Aspergillus Stimulation vs. High Basal levels IL-1β
ILMN ID	Gene ID	P-value	Fold Change
ILMN_1752562	CXCL5	1.8e-05	34.3437
ILMN_1813704	KIAA1199	0.00019	25.6813
ILMN_1699651	IL6	0.001813	24.9949
ILMN_1671509	CCL3	3.8e-05	23.5891
ILMN_1747355	CCL3L1	0.000105	21.5162
ILMN_2150851	SERPINB2	0.000841	20.2053
ILMN_1787897	CXCL1	0.000222	17.9019
ILMN_1773245	CCL3L1	0.003618	17.7876
ILMN_1682636	CXCL2	0.000595	16.8188
ILMN_2218856	CCL3L1	0.000394	16.5479
ILMN_1658483	IL1A	0.000411	16.4539
ILMN_2171384	CXCL5	0.000483	15.4574
ILMN_1775501	IL1B	0.002317	13.9504
ILMN_1774685	IL24	0.028156	13.8996
ILMN_1657435	MT1M	0.004568	12.6914
ILMN_1716276	CCL4L1	0.002343	12.4134
ILMN_1657234	CCL20	0.027302	10.3001
ILMN_2380237	C1QTNF1	8.8e-05	9.34038
ILMN_1769129	CCL19	0.023863	9.23798
ILMN_2054297	PTGS2	0.028288	9.16986
ILMN_1802653	EBI3	0.00032	8.89838
ILMN_1653871	NAMPT	0.009791	8.66584
ILMN_2158713	IL1F9	0.004441	8.5354
ILMN_3235832	-	0.001109	8.31404
ILMN_1726448	MMP1	0.005117	8.30231
ILMN_2105573	CCL3L3	0.00033	7.8944
ILMN_2407799	IL24	0.039448	7.70338
ILMN_1748751	-	0.003182	7.30848
ILMN_1767685	SERPINB7	0.006626	7.2501
ILMN_2173611	MT1E	0.007957	7.18526
ILMN_1689734	IL1RN	0.014383	7.04705
ILMN_2124802	MT1H	0.026029	6.79366
ILMN_1680314	TXN	0.022751	6.72405
ILMN_2406501	SOD2	0.000553	6.7138
ILMN_2038776	TXN	0.027864	6.70371
ILMN_1769388	GJB2	1.5e-05	6.6448
ILMN_1799575	IL19	0.012101	6.5142
ILMN_2093343	PLAC8	0.009545	6.43696
ILMN_2161577	CXCL6	0.023548	6.3904
ILMN_1653026	PLAC8	0.009448	6.23807
ILMN_2186061	PFKFB3	4.1e-05	5.96958
ILMN_1737157	GRAMD1A	0.000588	5.83095
ILMN_1666733	IL8	0.000796	5.7987
ILMN_3248551	FAM148B	0.003427	5.7781
ILMN_2408543	PLAUR	0.001977	5.75953
ILMN_1691156	MT1A	0.003328	5.72553
ILMN_1678087	MAP3K4	0.002512	5.69502
ILMN_3237878	-	0.017101	5.67056
ILMN_1715401	MT1G	0.035352	5.52763
ILMN_1718766	MT1F	0.033803	5.51672
ILMN_1661631	LILRA3	0.002783	5.49653
ILMN_1786303	LILRA3	0.017592	5.27467
ILMN_1682592	IL19	0.014507	5.20975
ILMN_1683774	IL2RA	0.001083	5.19908
ILMN_2374340	PLAUR	0.009563	5.13381
ILMN_1723912	IFI44L	0.015129	4.82965
ILMN_1761797	CSTB	0.028259	4.82129
ILMN_1776188	MAP1LC3A	0.008128	4.69069
ILMN_1707591	TNIP3	0.010629	4.66184
ILMN_2192072	MMP7	0.034696	4.64746
ILMN_1775170	MT1X	0.026371	4.63986
ILMN_1715068	AQP9	0.002069	4.63263
ILMN_1720373	SLC7A5	0.014682	4.5926
ILMN_1781001	SOCS3	0.006962	4.58386
ILMN_1710734	GZMK	0.024129	4.58318
ILMN_1660847	PFKFB3	0.000607	4.57376
ILMN_1670490	PDPN	0.01197	4.56622
ILMN_1701514	TRAF3IP2	0.000288	4.54032
ILMN_1762713	C19orf59	0.027489	4.45443
ILMN_1812995	CTSL1	0.000482	4.40557
ILMN_1770338	TM4SF1	0.000664	4.35576
ILMN_1674167	IL10	0.000829	4.34031
ILMN_1726456	SLC3A2	0.025263	4.29501
ILMN_1694757	CTSL1	0.000639	4.2718
ILMN_2374036	CTSL1	8e-06	4.25497
ILMN_1803686	ADA	0.028621	4.23335
ILMN_2395139	SERPINB7	0.008119	4.23106
ILMN_1654639	HERC6	0.010493	4.22599
ILMN_1737514	KYNU	0.044531	4.20131
ILMN_1774874	IL1RN	0.005117	4.18211
ILMN_1688231	TREM1	0.004978	4.16658
ILMN_2121408	HBEGF	0.021202	4.14554
ILMN_1788416	FAM108C1	0.000429	4.13875
ILMN_1697069	CSF3	0.000464	4.09232
ILMN_1796349	SMPDL3A	0.011275	4.08705
ILMN_1807372	ADORA2A	0.025995	3.9315
ILMN_2136089	-	0.023645	3.9084
ILMN_1704730	CD93	0.037335	3.89523
ILMN_1686109	CCL23	0.002618	3.83149
ILMN_1651826	BASP1	0.003916	3.80633
ILMN_3242586	RHOU	0.024299	3.78148
ILMN_1655229	SLC7A11	0.009332	3.71303
ILMN_1862684	-	0.002589	3.6795
ILMN_1662640	-	0.007341	3.61385
ILMN_1720158	ETS2	0.005461	3.60618
ILMN_1672295	ZC3H12A	0.008802	3.5453
ILMN_1792538	CD7	0.011648	3.52245
ILMN_1801246	IFITM1	0.016375	3.49718
ILMN_1713751	ADAM19	0.036483	3.4022
ILMN_1774287	CFB	0.040175	3.39695
ILMN_1774733	SOCS1	0.011626	3.31391
ILMN_2322768	CSF3	0.000517	3.30216
ILMN_1811364	-	0.002873	3.29538
ILMN_1798256	UPP1	0.011	3.26628
ILMN_1652199	-	0.049553	3.24134
ILMN_1766054	ABCA1	0.024254	3.21084
ILMN_1711838	SLC25A24	0.00134	3.19224
ILMN_1720998	CA12	0.019454	3.18947
ILMN_1815023	PIM1	0.029081	3.17063
ILMN_1785345	GPR84	0.026611	3.13729
ILMN_2100209	CCL4L1	0.032745	3.12705
ILMN_2173291	CYP4B1	0.000191	3.10074
ILMN_2078592	C6orf105	0.04237	3.04634
ILMN_1674983	-	0.044939	3.02851
ILMN_1698218	TRAF1	0.001821	3.02467
ILMN_1651296	-	0.006233	3.02037
ILMN_2393296	GK	0.034721	2.98645
ILMN_1715175	MET	0.014292	2.98643
ILMN_1788203	HEY1	0.00372	2.96846
ILMN_1742618	XAF1	0.021183	2.9651
ILMN_1668822	BATF	0.005895	2.95454
ILMN_1770085	BTG2	0.02157	2.95324
ILMN_1782389	LAD1	0.040861	2.94621
ILMN_1725471	GK	0.042195	2.93008
ILMN_1745964	IRAK2	0.003842	2.92069
ILMN_3193271	IRG1	0.041606	2.91471
ILMN_3308265	-	0.001292	2.89397
ILMN_1784602	CDKN1A	0.001151	2.8802
ILMN_1674243	TFRC	0.04283	2.85676
ILMN_1727200	SLCO4A1	0.016253	2.84529
ILMN_1737580	PPPDE2	0.023468	2.83018
ILMN_1804332	GPR137	0.027766	2.82854
ILMN_1741165	SLC11A1	0.032223	2.80329
ILMN_1699695	TNFRSF21	0.014951	2.77773
ILMN_1803744	SELS	0.020684	2.76688
ILMN_2225537	PTGR1	0.012096	2.74371
ILMN_1667825	MLKL	0.038792	2.72384
ILMN_1781285	DUSP1	0.007968	2.71471
ILMN_1719696	PLD1	0.006245	2.7137
ILMN_1714278	C9orf30	0.001015	2.70829
ILMN_1752526	RNF144B	0.017871	2.69987
ILMN_1780601	EMR1	0.02149	2.69823
ILMN_1786273	C1orf122	0.042793	2.69635
ILMN_1708041	PLEKHF1	0.023613	2.69462
ILMN_2172174	NP	0.015022	2.69189
ILMN_1764788	TNFRSF1B	0.001947	2.66442
ILMN_2376455	CSF2RA	0.040781	2.65781
ILMN_1768534	BHLHE40	0.037603	2.64776
ILMN_1764228	DAB2	0.003589	2.64218
ILMN_1693766	CEP135	0.049636	2.63255
ILMN_1679838	WBP5	0.002203	2.62777
ILMN_1774739	MMP14	0.010623	2.62405
ILMN_2112256	TNFRSF4	0.025493	2.61062
ILMN_2336781	SOD2	0.000579	2.59609
ILMN_2337928	CXCR5	0.020131	2.5898
ILMN_2338452	SERPINA1	0.027259	2.57794
ILMN_2328666	CD83	0.038496	2.5539
ILMN_1691508	PLAUR	0.026687	2.55356
ILMN_1709043	C9orf46	0.042736	2.5479
ILMN_1782704	CD19	0.047607	2.54451
ILMN_1734276	PMEPA1	0.049175	2.54376
ILMN_1741404	MSC	0.002579	2.53151
ILMN_1784661	TMEM2	0.034056	2.53036
ILMN_3307940	-	0.001775	2.52867
ILMN_1779547	HPSE	0.021355	2.52497
ILMN_1758939	RIPK2	0.037281	2.50477
ILMN_1766169	BCAT1	0.019455	2.49514
ILMN_1679041	SLC3A2	0.037418	2.49249
ILMN_2415235	CSNK1E	0.001555	2.47979
ILMN_1669927	ICOS	0.035009	2.4788
ILMN_1802808	-	0.008096	2.47639
ILMN_1665455	DCUN1D3	0.000571	2.47163
ILMN_1659936	PPP1R15A	0.008191	2.44743
ILMN_2082209	TOX2	0.007817	2.43635
ILMN_1704531	PTGR1	0.002567	2.4151
ILMN_1786601	PLAGL2	0.033258	2.40924
ILMN_1743373	DLL1	0.011616	2.39417
ILMN_1655930	ELL2	0.001651	2.38116
ILMN_1707339	BTG3	0.030877	2.37894
ILMN_1669550	MAD2L2	0.017329	2.37843
ILMN_1691071	FCRLA	0.009869	2.37622
ILMN_1761138	C9orf142	0.041737	2.36109
ILMN_1662174	ORMDL3	0.047018	2.35089
ILMN_1778321	SLC2A6	0.001049	2.33228
ILMN_1683146	FTH1	0.039763	2.33212
ILMN_1661695	IRAK3	0.028015	2.31781
ILMN_1700413	MAFF	0.002524	2.31612
ILMN_1775677	TYSND1	0.041345	2.28994
ILMN_1787509	PRIC285	0.025391	2.28715
ILMN_2400030	PTPN2	0.024905	2.28556
ILMN_1674063	OAS2	0.025861	2.28438
ILMN_1695290	FERMT2	0.00345	2.2843
ILMN_1651832	EHD1	0.005962	2.27766
ILMN_1748093	PAFAH1B3	0.009457	2.27711
ILMN_1714159	LUZP1	0.036064	2.25666
ILMN_1812759	GCH1	0.031094	2.2546
ILMN_1761281	LOC441019	0.007999	2.25351
ILMN_1669703	TNK2	0.041418	2.25322
ILMN_2413644	TM4SF19	0.036752	2.25039
ILMN_1701731	AKR1B1	0.034447	2.24647
ILMN_1668535	JOSD1	0.020833	2.24344
ILMN_1670926	GALNAC4S-6ST	0.025927	2.24061
ILMN_1663640	MAOA	0.014623	2.23338
ILMN_1712035	TMEM115	0.026694	2.23199
ILMN_1803988	MCL1	0.033226	2.23108
ILMN_1810942	CYP3A5	0.013597	2.22655
ILMN_2386008	MPZL1	0.012506	2.21398
ILMN_1760062	IFI44	0.044749	2.21329
ILMN_3268564	C19orf60	0.037536	2.20048
ILMN_1759563	NRIP3	0.026811	2.19261
ILMN_1772644	EML3	0.023909	2.18706
ILMN_1769876	TBC1D2	0.021902	2.18705
ILMN_2320330	MAL	0.027927	2.18482
ILMN_1787275	STAG3	0.003868	2.18358
ILMN_1713266	FAM46C	0.026024	2.17709
ILMN_1703316	-	0.033648	2.17291
ILMN_2206344	NDST2	0.03916	2.16383
ILMN_1785424	ABLIM1	0.047463	2.16362
ILMN_1722059	SAFB	0.040341	2.15946
ILMN_1659227	CD79A	0.0444	2.15812
ILMN_1779706	TP53BP2	0.047517	2.15488
ILMN_1741159	MAP3K8	0.026517	2.15333
ILMN_1745112	FAM102A	0.029461	2.14872
ILMN_1798181	IRF7	0.032296	2.1374
ILMN_1700604	RBM4	0.0334	2.13735
ILMN_1777660	RNF144A	0.026358	2.13048
ILMN_1761566	C5orf32	0.035837	2.12619
ILMN_1771264	ELL3	0.017793	2.12064
ILMN_1784871	FASN	0.037259	2.1197
ILMN_1771697	VRK3	0.02057	2.1177
ILMN_1757732	OSGIN2	0.028929	2.10888
ILMN_1691276	CXXC1	0.033799	2.1072
ILMN_1663132	ADCK2	0.033754	2.10654
ILMN_2397028	SERPINB8	0.003464	2.09809
ILMN_1691432	PRDM4	0.048554	2.09454
ILMN_1652777	CDC42EP2	0.001488	2.07722
ILMN_1750400	C19orf66	0.030779	2.06706
ILMN_2083946	TGFA	0.001647	2.06027
ILMN_2392569	FPR2	0.029471	2.0592
ILMN_1819783	FNIP2	0.019866	2.05437
ILMN_1784005	-	0.005367	2.05293
ILMN_1748206	C20orf160	0.009629	2.0514
ILMN_1707748	-	0.016913	2.05078
ILMN_1791388	ZNF787	0.046484	2.03142
ILMN_1763568	ZDHHC16	0.04378	2.0297
ILMN_1782922	PDE4B	0.024298	2.02467
ILMN_1740265	ACOT7	0.01989	2.02293
ILMN_1732921	ITGB8	0.00342	2.01663
ILMN_1722158	CASP5	0.026365	2.01368
ILMN_1782045	FKBP4	0.022935	2.01211
ILMN_3309839	-	0.002749	2.00927
ILMN_1668369	CDC37	0.033851	2.00818
ILMN_1790014	-	0.027134	2.00495
ILMN_1814039	-	0.036354	-2.16846
ILMN_1750093	-	0.049469	-2.19106
ILMN_1730678	-	0.035424	-2.19428
ILMN_3234384	-	0.038514	-2.29587
ILMN_1718311	-	0.049567	-2.33597
ILMN_1777982	USF1	0.032065	-2.34042
ILMN_1810289	MYOF	0.034587	-2.34716
ILMN_1710192	-	0.043193	-2.35064
ILMN_1713058	PSTPIP2	0.022262	-2.4121
ILMN_2407389	GPNMB	0.015828	-2.42226
ILMN_1700466	-	0.038207	-2.42439
ILMN_2189870	FCF1	0.043393	-2.44029
ILMN_1777318	C9orf64	0.041972	-2.44102
ILMN_1722834	RGS12	0.011316	-2.47344
ILMN_1714602	CD86	0.04003	-2.49844
ILMN_1784300	TUBA4A	0.015589	-2.54363
ILMN_3263375	-	0.010364	-2.57834
ILMN_3289172	-	0.0464	-2.59578
ILMN_1870062	-	0.038241	-2.59769
ILMN_2132599	ANKRD22	0.047977	-2.60734
ILMN_1816342	-	0.015021	-2.65662
ILMN_3260286	-	0.028814	-2.67167
ILMN_2133784	PATE2	0.044481	-2.7797
ILMN_1780496	-	0.028124	-2.78873
ILMN_3269655	-	0.037047	-2.80282
ILMN_1794068	RFX4	0.033667	-2.83213
ILMN_2066849	FAM26F	0.032974	-2.88064
ILMN_2365176	ALDH8A1	0.037135	-2.91132
ILMN_3181439	-	0.047497	-2.95575
ILMN_1694399	-	0.037413	-2.99923
ILMN_2180239	DOPEY2	0.036022	-3.07232
ILMN_3182735	LOC100129518	0.043659	-3.15194
ILMN_3229038	LOC728310	0.045201	-3.16806
ILMN_2362681	CES2	0.038384	-3.18839
ILMN_1737878	-	0.034477	-3.19196
ILMN_2383107	VPS41	0.035562	-3.26603
ILMN_1743476	-	0.041677	-3.28736
ILMN_2149952	-	0.047252	-3.36412
ILMN_3274790	-	0.022095	-3.36804
ILMN_1690114	PTPLAD2	0.042782	-3.43417
ILMN_3283090	-	0.04476	-3.45997
ILMN_2246548	-	0.048282	-3.50608
ILMN_1656393	PPP2R3A	0.043807	-3.57593
ILMN_2162972	LYZ	0.038866	-3.59236
ILMN_1916457	-	0.049093	-3.60163
ILMN_2321931	DCLRE1C	0.040298	-3.62889
ILMN_3253787	-	0.037379	-3.67053
ILMN_2047885	PCDHB9	0.046206	-3.72479
ILMN_3235964	-	0.02312	-3.89575
ILMN_3228529	-	0.027256	-4.01411
ILMN_3200362	-	0.032187	-4.04879
ILMN_1735910	VMO1	0.001306	-4.16972
ILMN_1728799	FBP1	0.001784	-4.34164
ILMN_1769895	-	0.031903	-4.36761
ILMN_1801205	GPNMB	0.012567	-4.36813
ILMN_2371280	CSF3R	0.013456	-4.40597
ILMN_1680192	APOBEC3A	7.6e-05	-4.59952
ILMN_1774761	-	0.030285	-4.63063
ILMN_2134453	FCGR3B	0.037316	-4.65239
ILMN_1705686	NRGN	0.03621	-4.65489
ILMN_1792473	AIF1	0.010539	-4.71834
ILMN_1655987	STAB1	0.009907	-4.81986
ILMN_1656938	-	0.000407	-4.87936
ILMN_1769013	ASGR1	4.2e-05	-5.8422
ILMN_1796094	CD36	0.027761	-6.0314
ILMN_3243714	HLA-DRB4	0.02304	-6.78334
ILMN_1789627	2005-09-01	0.049312	-8.12079
ILMN_1693009	FGL2	0.025853	-8.268
ILMN_1663866	TGFBI	0.031675	-11.2107
ILMN_2203271	FPR3	0.005973	-11.4291
ILMN_1752728	FUCA1	0.001952	-13.0972
ILMN_1668063	FCN1	0.010295	-19.621

## Sheet: Low Basal levels IL-1β
Aspergillus Stimulation vs. Low Basal levels IL-1β
ILMN ID	Gene ID	P-value	Fold Change
ILMN_1775501	IL1B	6e-06	54.8778
ILMN_1752562	CXCL5	1e-07	46.7179
ILMN_1699651	IL6	1.3e-05	42.2638
ILMN_1747355	CCL3L1	8.3e-05	39.1722
ILMN_2171384	CXCL5	2.8e-05	38.2509
ILMN_1671509	CCL3	7.2e-05	37.9601
ILMN_2054297	PTGS2	0.000107	37.9593
ILMN_1657234	CCL20	1.7e-05	35.665
ILMN_1658483	IL1A	1e-06	32.1677
ILMN_2218856	CCL3L1	0.000202	30.9683
ILMN_1787897	CXCL1	7e-06	28.003
ILMN_1813704	KIAA1199	1.3e-05	27.3889
ILMN_1773245	CCL3L1	0.00057	24.1581
ILMN_2150851	SERPINB2	0.001442	20.9206
ILMN_1682636	CXCL2	3.3e-05	20.799
ILMN_2105573	CCL3L3	0.0015	18.5774
ILMN_1657435	MT1M	0.000392	15.294
ILMN_1666733	IL8	0.002245	15.0439
ILMN_2173611	MT1E	0.000429	14.3785
ILMN_2406501	SOD2	0.000263	14.3158
ILMN_1802653	EBI3	8e-06	13.1296
ILMN_1716276	CCL4L1	0.000412	12.7667
ILMN_1691156	MT1A	0.000281	12.3148
ILMN_1653871	NAMPT	1.2e-05	11.8049
ILMN_1774685	IL24	0.012435	11.3686
ILMN_2380237	C1QTNF1	2e-06	10.8589
ILMN_3235832	-	0.000537	10.5924
ILMN_1715401	MT1G	0.007052	9.97516
ILMN_2124802	MT1H	0.004052	9.71161
ILMN_1769129	CCL19	0.005974	9.6312
ILMN_1810978	MUCL1	0.017434	9.33053
ILMN_2158713	IL1F9	0.000708	8.59006
ILMN_1748751	-	0.000346	8.24487
ILMN_1726448	MMP1	0.000938	8.09106
ILMN_1767685	SERPINB7	0.000976	8.0641
ILMN_1661631	LILRA3	0.002914	8.0562
ILMN_1775170	MT1X	0.009518	7.61635
ILMN_2374340	PLAUR	0.001771	7.10483
ILMN_1707591	TNIP3	0.000173	7.08947
ILMN_2186061	PFKFB3	1.8e-05	7.05776
ILMN_3237878	-	0.006189	7.04159
ILMN_1718766	MT1F	0.009798	6.88597
ILMN_1769388	GJB2	1e-06	6.75114
ILMN_1704730	CD93	0.001565	6.74234
ILMN_3248551	FAM148B	0.000356	6.71247
ILMN_1711838	SLC25A24	0.000596	6.70176
ILMN_2408543	PLAUR	0.000325	6.65985
ILMN_1653026	PLAC8	0.000382	6.45891
ILMN_1689734	IL1RN	0.006706	6.41194
ILMN_1786303	LILRA3	0.005955	6.40274
ILMN_1774874	IL1RN	0.003067	6.26242
ILMN_1723912	IFI44L	0.012585	6.20233
ILMN_3239965	IDO1	0.002316	6.16974
ILMN_2161577	CXCL6	0.00694	6.14698
ILMN_1799575	IL19	0.003118	6.13414
ILMN_1753111	NAMPT	0.014813	6.08836
ILMN_2093343	PLAC8	0.000891	6.02733
ILMN_2336781	SOD2	0.004571	6.01865
ILMN_2407799	IL24	0.020953	5.99367
ILMN_1683774	IL2RA	4.8e-05	5.97108
ILMN_2136089	-	0.001222	5.82342
ILMN_1781001	SOCS3	0.000448	5.71998
ILMN_1680314	TXN	0.001999	5.51603
ILMN_1715068	AQP9	0.003392	5.50221
ILMN_1720373	SLC7A5	0.001954	5.48842
ILMN_2074860	-	0.00847	5.46427
ILMN_1660847	PFKFB3	5.3e-05	5.43812
ILMN_1688231	TREM1	0.000874	5.41597
ILMN_1788416	FAM108C1	5e-05	5.34813
ILMN_1695316	SLC39A8	0.001513	5.28195
ILMN_1807372	ADORA2A	0.003455	5.25525
ILMN_1678087	MAP3K4	0.001802	5.2407
ILMN_3308138	-	0.011957	5.2309
ILMN_1662640	-	0.000281	5.21424
ILMN_2092118	FPR1	0.011007	5.09489
ILMN_1776188	MAP1LC3A	0.002759	5.07715
ILMN_1812995	CTSL1	0.000433	4.93558
ILMN_1682592	IL19	0.004265	4.78433
ILMN_2038776	TXN	0.002742	4.77675
ILMN_1785345	GPR84	0.001924	4.71965
ILMN_1748283	PIM2	0.003186	4.69153
ILMN_1762713	C19orf59	0.049927	4.66032
ILMN_1708779	GNLY	0.013898	4.60666
ILMN_1656310	IDO1	0.003176	4.60563
ILMN_1770338	TM4SF1	6.8e-05	4.55587
ILMN_2192072	MMP7	0.01153	4.43306
ILMN_1697069	CSF3	3.6e-05	4.41128
ILMN_1651826	BASP1	0.000303	4.39466
ILMN_1745964	IRAK2	0.002039	4.36817
ILMN_1737157	GRAMD1A	0.004585	4.31895
ILMN_2100209	CCL4L1	0.033504	4.2934
ILMN_2374036	CTSL1	0.001051	4.25085
ILMN_1670490	PDPN	0.004003	4.24798
ILMN_1774733	SOCS1	0.001044	4.20328
ILMN_2395139	SERPINB7	0.001716	4.11817
ILMN_1802808	-	0.006266	4.11593
ILMN_1713751	ADAM19	0.010476	4.10593
ILMN_1708934	ADM	0.016957	4.09499
ILMN_1805410	C15orf48	0.025422	4.07452
ILMN_1792323	HDC	0.023752	4.0577
ILMN_1796349	SMPDL3A	0.001639	4.02942
ILMN_3248910	-	0.011776	3.98495
ILMN_1694757	CTSL1	0.000309	3.9474
ILMN_3243061	SIGLEC14	3.3e-05	3.93338
ILMN_1787266	SPINK1	0.030639	3.90391
ILMN_1815023	PIM1	0.008771	3.84467
ILMN_1782704	CD19	0.018065	3.84408
ILMN_1672295	ZC3H12A	0.001559	3.83236
ILMN_1701514	TRAF3IP2	3e-06	3.82885
ILMN_1752526	RNF144B	0.001211	3.82278
ILMN_1661599	DDIT4	0.021242	3.77661
ILMN_1776181	BIRC3	0.008887	3.75681
ILMN_1742618	XAF1	0.029428	3.74839
ILMN_2173291	CYP4B1	0.000297	3.7246
ILMN_1686109	CCL23	0.000405	3.71775
ILMN_1656501	DUSP5	0.003616	3.70913
ILMN_1801246	IFITM1	0.005744	3.67107
ILMN_1774287	CFB	0.013685	3.65551
ILMN_1790692	GNLY	0.028025	3.6399
ILMN_1782389	LAD1	0.005709	3.58288
ILMN_2170814	LAMP3	0.039758	3.57197
ILMN_1720998	CA12	0.003063	3.56933
ILMN_3310351	-	0.013834	3.56569
ILMN_1654639	HERC6	0.005638	3.54993
ILMN_1674167	IL10	0.000179	3.54431
ILMN_3308335	-	0.021271	3.5176
ILMN_1737514	KYNU	0.0007	3.51044
ILMN_1651296	-	0.000589	3.48295
ILMN_3236653	-	0.043474	3.47117
ILMN_1720158	ETS2	0.000465	3.46247
ILMN_1766169	BCAT1	0.000815	3.39408
ILMN_1707434	-	0.01156	3.3711
ILMN_1727098	PPP1R16B	0.030052	3.34958
ILMN_3308265	-	0.000434	3.33981
ILMN_2322768	CSF3	4.7e-05	3.33643
ILMN_2338452	SERPINA1	0.020587	3.32785
ILMN_1655229	SLC7A11	0.002124	3.31404
ILMN_1766054	ABCA1	0.002054	3.28226
ILMN_3242586	RHOU	0.006466	3.26117
ILMN_1691846	G0S2	0.009052	3.25185
ILMN_1727200	SLCO4A1	0.002387	3.24346
ILMN_1862684	-	0.00102	3.23544
ILMN_1684887	SAMSN1	0.000616	3.16236
ILMN_1681591	PTPN1	0.012856	3.15386
ILMN_1691508	PLAUR	0.00296	3.13982
ILMN_1715175	MET	0.002974	3.12933
ILMN_1682717	IER3	0.046595	3.10958
ILMN_1698218	TRAF1	0.003006	3.10628
ILMN_1768534	BHLHE40	0.011314	3.10519
ILMN_1778321	SLC2A6	0.001003	3.08526
ILMN_1700413	MAFF	0.000873	3.07985
ILMN_2103107	ADAMDEC1	0.00194	3.0642
ILMN_1713266	FAM46C	0.049177	3.06377
ILMN_2393296	GK	0.000637	3.05294
ILMN_1788203	HEY1	0.000554	3.03778
ILMN_3235755	-	0.028319	3.03104
ILMN_2328666	CD83	0.019124	3.00874
ILMN_1792538	CD7	0.044068	3.00628
ILMN_1671142	GPR68	0.040395	2.98926
ILMN_3193271	IRG1	0.011663	2.98395
ILMN_1714278	C9orf30	7.5e-05	2.95904
ILMN_1660462	MCOLN2	0.035425	2.93911
ILMN_1758939	RIPK2	0.002409	2.93071
ILMN_2337928	CXCR5	0.014899	2.92938
ILMN_1798256	UPP1	0.014713	2.92345
ILMN_1719696	PLD1	0.000669	2.89616
ILMN_2109416	-	0.024752	2.89547
ILMN_1705737	IMPDH2	0.025956	2.88594
ILMN_1811364	-	0.001841	2.87577
ILMN_1656011	RGS1	0.024108	2.8548
ILMN_1665455	DCUN1D3	1.3e-05	2.83944
ILMN_2078592	C6orf105	0.021006	2.83061
ILMN_1725471	GK	0.003347	2.8179
ILMN_1670926	GALNAC4S-6ST	0.022778	2.8109
ILMN_1726456	SLC3A2	0.009624	2.81066
ILMN_1780601	EMR1	0.004525	2.80162
ILMN_1741404	MSC	0.000144	2.79428
ILMN_1654319	HAPLN3	0.025235	2.7739
ILMN_1795181	DDX60	0.022189	2.75699
ILMN_1759075	TNFRSF13B	0.009475	2.75238
ILMN_1784602	CDKN1A	0.00507	2.74695
ILMN_1780582	CD83	0.02536	2.73763
ILMN_1752899	BCL11A	0.007214	2.71709
ILMN_1803686	ADA	0.014947	2.71368
ILMN_1669376	DRAM	0.039271	2.71001
ILMN_1779252	TRIM22	0.034757	2.70159
ILMN_1661695	IRAK3	0.020162	2.69783
ILMN_1710514	BCL3	0.004669	2.69133
ILMN_1710326	CLDND1	0.036919	2.68442
ILMN_2352563	CLDND1	0.022425	2.68018
ILMN_1683313	ST3GAL1	0.042569	2.67897
ILMN_1721833	IER5	0.010071	2.64957
ILMN_2225537	PTGR1	0.004375	2.64532
ILMN_1661861	CSF2	0.021849	2.63959
ILMN_3253456	FNDC3B	0.016643	2.62801
ILMN_1699695	TNFRSF21	0.004497	2.62325
ILMN_1668822	BATF	0.005192	2.61949
ILMN_1769383	GIMAP5	0.01711	2.60814
ILMN_2340259	PDE4B	0.002127	2.60041
ILMN_1716909	ADAMDEC1	0.000928	2.59459
ILMN_1701613	RARRES3	0.028292	2.59255
ILMN_1810275	SLC7A7	0.046195	2.59037
ILMN_1813338	LAG3	0.041999	2.58379
ILMN_2348788	CD44	0.035145	2.58343
ILMN_1684585	ACSL1	0.019282	2.58311
ILMN_2390853	CTSH	0.021379	2.58016
ILMN_2170813	LAMP3	0.037066	2.56851
ILMN_1799062	NFKB2	0.023576	2.56742
ILMN_1786273	C1orf122	0.007693	2.56308
ILMN_2392569	FPR2	0.00035	2.55913
ILMN_1702691	TNFAIP3	0.012042	2.55896
ILMN_1673357	SLA2	0.040886	2.54678
ILMN_1759563	NRIP3	0.004762	2.54439
ILMN_1812759	GCH1	0.001702	2.53422
ILMN_1763688	C17orf49	0.023999	2.52594
ILMN_1775508	CYLD	0.030196	2.52361
ILMN_1764788	TNFRSF1B	0.001299	2.51998
ILMN_2112256	TNFRSF4	0.017132	2.51929
ILMN_1669927	ICOS	0.028004	2.51458
ILMN_2123743	FCER1G	0.004965	2.51046
ILMN_1761797	CSTB	0.001403	2.50997
ILMN_1674563	CCL4	0.010504	2.50139
ILMN_1853167	-	0.032958	2.50087
ILMN_1773154	NFKBIA	0.028988	2.49097
ILMN_1774739	MMP14	0.003005	2.48993
ILMN_2390859	NFKB2	0.025666	2.48854
ILMN_1743373	DLL1	0.002465	2.48156
ILMN_2376108	PSMB9	0.049783	2.47966
ILMN_1743145	ERAP2	0.025984	2.47433
ILMN_3283680	-	0.017768	2.47289
ILMN_3178302	FNDC3B	0.012626	2.45941
ILMN_2380801	FYN	0.045546	2.45893
ILMN_1719695	NFKBIZ	0.000647	2.45255
ILMN_1787275	STAG3	0.000373	2.44231
ILMN_1764090	AK3L1	0.000438	2.44204
ILMN_1711048	ZBTB17	0.006669	2.43282
ILMN_1808811	SBNO2	0.010474	2.42807
ILMN_1674243	TFRC	0.026048	2.42805
ILMN_1787567	TSC22D1	0.002017	2.41387
ILMN_3190833	CCRL2	0.004883	2.41261
ILMN_1746517	KYNU	0.006174	2.39312
ILMN_1756862	APOL3	0.048781	2.38637
ILMN_1786601	PLAGL2	0.002878	2.37822
ILMN_1679133	SERPINB1	0.018689	2.37004
ILMN_1732988	-	0.028461	2.36794
ILMN_1343295	GAPDH	0.013714	2.36756
ILMN_1707339	BTG3	0.000928	2.36702
ILMN_1860638	ST3GAL1	0.043111	2.35614
ILMN_1761281	LOC441019	0.001093	2.35379
ILMN_1779547	HPSE	0.008768	2.32384
ILMN_1737314	BCL6	0.024039	2.3188
ILMN_1693766	CEP135	0.012359	2.31835
ILMN_2187718	COX17	0.018529	2.31174
ILMN_1748591	ODC1	0.044682	2.31091
ILMN_1767281	PPBP	0.042136	2.30971
ILMN_1715024	LSS	0.017261	2.30436
ILMN_3298037	-	0.049488	2.30085
ILMN_1773742	DNAJB9	0.00086	2.29137
ILMN_1737580	PPPDE2	0.003881	2.28351
ILMN_1652185	IL4R	0.034206	2.27785
ILMN_1808196	GSTO1	0.004742	2.27627
ILMN_1679838	WBP5	0.002025	2.27415
ILMN_2172174	NP	0.000181	2.26199
ILMN_1814156	PSMB7	0.012218	2.25715
ILMN_1658053	DYNLRB1	0.014841	2.2553
ILMN_1731287	ARFGAP3	0.00633	2.25037
ILMN_1757732	OSGIN2	0.000138	2.24888
ILMN_1741133	NME1	0.040656	2.24719
ILMN_1695290	FERMT2	0.000844	2.24671
ILMN_3240220	-	0.042547	2.24182
ILMN_1674063	OAS2	0.037826	2.24149
ILMN_1730999	TPR	0.013412	2.2409
ILMN_3307940	-	0.002053	2.23525
ILMN_1707748	-	0.005209	2.23509
ILMN_1741847	MMP10	0.025286	2.22817
ILMN_1700762	PBX4	0.024945	2.2269
ILMN_1784661	TMEM2	0.020643	2.22059
ILMN_1810942	CYP3A5	0.003443	2.22041
ILMN_1803744	SELS	0.007242	2.22006
ILMN_2338038	AK3L1	0.000917	2.21588
ILMN_3309839	-	0.000243	2.21437
ILMN_1724040	ANKRD57	0.003659	2.20911
ILMN_1714159	LUZP1	0.006412	2.20884
ILMN_1692473	PRMT1	0.04932	2.20115
ILMN_1807074	MIF	0.038246	2.19672
ILMN_1678454	CASP4	0.000679	2.19641
ILMN_1678490	RILPL2	0.00462	2.19175
ILMN_1741165	SLC11A1	0.015346	2.18853
ILMN_2318643	TGIF1	0.024357	2.18339
ILMN_1736939	UGCG	0.00527	2.18335
ILMN_1734833	NBN	0.002912	2.18288
ILMN_1683146	FTH1	0.001374	2.17993
ILMN_1771264	ELL3	0.004457	2.17938
ILMN_1774547	MPRIP	0.03349	2.17873
ILMN_1703123	CSRNP1	0.04003	2.17692
ILMN_2401978	STAT3	0.038572	2.17647
ILMN_1793770	DNAJB6	0.004912	2.17407
ILMN_1811258	RELB	0.010839	2.17386
ILMN_2255133	BCL11A	0.012019	2.17342
ILMN_1655930	ELL2	0.001931	2.16905
ILMN_1782922	PDE4B	0.003095	2.16882
ILMN_2154052	KDSR	0.039633	2.16692
ILMN_1791771	HCK	0.018695	2.16229
ILMN_2082209	TOX2	0.01002	2.16023
ILMN_3237627	-	0.014744	2.15933
ILMN_1745112	FAM102A	0.047129	2.15615
ILMN_2386008	MPZL1	0.003428	2.15587
ILMN_1739335	-	0.034589	2.15499
ILMN_2174574	-	0.02229	2.15371
ILMN_1781155	LYN	0.025064	2.15147
ILMN_1709043	C9orf46	0.015007	2.13486
ILMN_1778599	SP140	0.045855	2.13226
ILMN_1714965	NFKB1	0.01869	2.12364
ILMN_1770085	BTG2	0.013283	2.12157
ILMN_2225318	SMS	0.025866	2.11882
ILMN_1651832	EHD1	0.027141	2.11572
ILMN_1667162	NKX3-1	0.000281	2.11297
ILMN_2061732	YRDC	0.018095	2.10032
ILMN_1803988	MCL1	0.018095	2.09475
ILMN_2157435	DYNLRB1	0.035346	2.09224
ILMN_2358652	NXF1	0.033314	2.09213
ILMN_1732921	ITGB8	0.000403	2.09142
ILMN_1773388	C13orf18	0.035786	2.09048
ILMN_1668865	SLC2A14	0.00094	2.08986
ILMN_1718552	CXCL13	0.034943	2.08913
ILMN_1671337	SLC2A5	0.019636	2.08886
ILMN_1709795	RAC2	0.035733	2.08421
ILMN_1657248	EREG	0.01222	2.07791
ILMN_1707627	TPI1	0.030912	2.07768
ILMN_2413644	TM4SF19	0.013292	2.07472
ILMN_1764723	SH3PXD2B	0.032948	2.07124
ILMN_1748904	WTAP	0.031737	2.06934
ILMN_1787680	SELS	0.033817	2.06478
ILMN_1804332	GPR137	0.029367	2.06179
ILMN_2041293	SQLE	0.028786	2.05371
ILMN_2188333	CD69	0.037702	2.05208
ILMN_1741159	MAP3K8	0.000476	2.05063
ILMN_3200921	-	0.01238	2.04129
ILMN_2131861	SOCS2	0.02095	2.04041
ILMN_3198367	LOC646347	0.013729	2.04024
ILMN_1659227	CD79A	0.048243	2.03312
ILMN_2226917	KIAA0247	0.015913	2.03082
ILMN_1701731	AKR1B1	0.016521	2.02996
ILMN_1797728	HMGCS1	0.037753	2.02834
ILMN_2091846	-	0.020832	2.02644
ILMN_1704531	PTGR1	0.001275	2.02578
ILMN_1764030	CCL23	0.00287	2.02509
ILMN_1667966	FAM129A	0.007279	2.02257
ILMN_1766657	STOM	0.022784	2.02037
ILMN_2347234	PRMT1	0.048763	2.01843
ILMN_1652777	CDC42EP2	0.000995	2.01779
ILMN_1763260	HIF1A	0.036896	2.01545
ILMN_1786759	C11orf10	0.034979	2.0125
ILMN_1761566	C5orf32	0.011529	2.01164
ILMN_1738767	PLP2	0.028347	2.01006
ILMN_1785852	OBFC2A	0.014887	2.00845
ILMN_1739345	C11orf48	0.022709	2.00523
ILMN_1748206	C20orf160	0.002166	2.00084
ILMN_2323992	CLEC7A	0.000663	-2.01062
ILMN_3192446	-	0.034191	-2.01639
ILMN_1704385	-	0.015573	-2.03421
ILMN_1747347	C17orf60	0.028846	-2.03627
ILMN_1687306	LGALS2	0.032047	-2.06167
ILMN_2041101	-	0.003422	-2.06955
ILMN_1756920	ADAM15	0.007775	-2.08456
ILMN_1700610	CLEC7A	0.000406	-2.09303
ILMN_3302919	MYOF	0.005784	-2.0952
ILMN_2331082	MS4A7	0.00255	-2.10319
ILMN_2339835	PTGS1	0.013981	-2.11091
ILMN_3261938	-	0.007046	-2.11399
ILMN_1793517	RASAL1	0.002842	-2.11489
ILMN_1730032	BOK	0.028604	-2.11739
ILMN_1797731	MS4A6A	0.001177	-2.12202
ILMN_3236428	TMEM170B	0.002015	-2.12585
ILMN_1742332	KCTD12	0.041212	-2.12747
ILMN_1760727	ANG	8.9e-05	-2.13165
ILMN_1769091	PRCP	0.009861	-2.14938
ILMN_2367215	PRCP	0.00566	-2.17547
ILMN_2359800	MS4A6A	0.014961	-2.17693
ILMN_1745607	A2M	0.000547	-2.17913
ILMN_1743032	CTSS	0.001591	-2.18377
ILMN_1690342	LTA4H	0.009053	-2.19009
ILMN_1782070	NPL	0.023134	-2.19582
ILMN_2149494	NPL	0.036363	-2.19899
ILMN_2122374	FAM49B	0.000851	-2.20554
ILMN_2355559	PSAP	0.004024	-2.2299
ILMN_2190084	VAMP8	0.018287	-2.23122
ILMN_1684391	PLOD1	0.006794	-2.23907
ILMN_1803742	CAPZA1	0.011461	-2.24762
ILMN_1733675	MPP1	0.042577	-2.25383
ILMN_2157441	HLA-DRA	0.011814	-2.25621
ILMN_1749109	PSAP	0.002154	-2.25821
ILMN_2204876	FLVCR2	0.002118	-2.26891
ILMN_1713636	S100A6	0.012363	-2.28322
ILMN_1682928	CPVL	0.000441	-2.29981
ILMN_1721035	MS4A6A	0.014347	-2.30431
ILMN_1778136	ZMYND15	0.022486	-2.30545
ILMN_1778977	TYROBP	0.008384	-2.31383
ILMN_1754894	C1orf162	0.014333	-2.33246
ILMN_1810289	MYOF	0.00413	-2.34839
ILMN_1684982	PDK4	0.045006	-2.36033
ILMN_3219806	UNC93B4	0.036497	-2.36792
ILMN_1771688	RAB7B	0.001721	-2.36971
ILMN_1689655	HLA-DRA	0.018505	-2.37996
ILMN_1913060	CMKLR1	0.004129	-2.39849
ILMN_1674985	TMEM51	0.015412	-2.40903
ILMN_1654396	ITGB2	0.006869	-2.41504
ILMN_1733259	ADORA3	0.018608	-2.42087
ILMN_3235964	-	0.015297	-2.43058
ILMN_1789751	MFSD1	0.004813	-2.43858
ILMN_1811702	GRN	0.005112	-2.4597
ILMN_1676361	ARHGAP22	7.4e-05	-2.46944
ILMN_2175912	ITGB2	0.005256	-2.47063
ILMN_1688373	LST1	0.011347	-2.48866
ILMN_1779015	ZNF467	0.008034	-2.4926
ILMN_1745994	GAS7	0.007767	-2.55025
ILMN_3282587	-	0.008436	-2.56965
ILMN_1680996	-	0.017583	-2.57218
ILMN_3305993	-	0.004208	-2.59411
ILMN_2078599	ACP5	0.028423	-2.63003
ILMN_3213925	-	0.001307	-2.6786
ILMN_1675448	ZFP36L1	0.004694	-2.68111
ILMN_1707286	PLBD1	0.009173	-2.7001
ILMN_2415303	CLEC10A	0.007421	-2.74206
ILMN_1705302	FCGRT	0.020482	-2.74539
ILMN_1653766	CCL24	0.027394	-2.75479
ILMN_1786429	P2RY5	0.00163	-2.76178
ILMN_1768505	IL13RA1	0.005376	-2.78879
ILMN_1718936	LST1	0.001	-2.78953
ILMN_1753312	PLXDC2	0.001191	-2.85299
ILMN_1782560	CD86	0.022685	-2.87283
ILMN_1752592	HLA-DRB4	0.007331	-2.87743
ILMN_1772131	IL1R2	0.029907	-2.92528
ILMN_1785005	NCF4	0.009148	-2.92685
ILMN_1677814	ABCC3	0.005003	-2.92803
ILMN_3228688	-	0.009331	-2.93624
ILMN_2205963	C10orf54	0.001489	-2.95255
ILMN_1800078	LMO2	0.001574	-2.977
ILMN_2066066	-	0.003766	-3.03475
ILMN_1743199	EGR2	0.022059	-3.04734
ILMN_1695311	HLA-DMA	0.000961	-3.06569
ILMN_1791211	DOK2	0.001351	-3.09275
ILMN_1656285	METTL7A	0.002848	-3.14266
ILMN_1689518	PECAM1	1.9e-05	-3.15969
ILMN_2066849	FAM26F	0.000613	-3.21491
ILMN_2400759	CPVL	0.000341	-3.25663
ILMN_2311166	ITGB5	0.023491	-3.31654
ILMN_1779852	-	0.004451	-3.38936
ILMN_1682197	NFXL1	0.001742	-3.39098
ILMN_1730816	GPR162	0.003144	-3.45278
ILMN_1688780	S100A4	0.001199	-3.49812
ILMN_2140990	CAMK1	0.000431	-3.52097
ILMN_1684306	S100A4	0.002207	-3.54312
ILMN_1740938	APOE	0.011896	-3.55467
ILMN_2334296	IL18BP	0.00465	-3.57341
ILMN_1797793	BLVRB	0.00145	-3.59443
ILMN_2332964	LGMN	0.010675	-3.59617
ILMN_1714602	CD86	0.001884	-3.66027
ILMN_1803788	LGALS3	0.003218	-3.69427
ILMN_3242271	GAPT	0.016263	-3.70883
ILMN_1682312	CYBB	0.024608	-3.73198
ILMN_1722834	RGS12	0.000828	-3.7481
ILMN_1763000	ADAP2	0.006695	-3.75052
ILMN_1752579	ATP6V0A1	0.010463	-3.80707
ILMN_2282641	TBXAS1	0.005463	-3.97854
ILMN_1695423	CD9	0.004367	-3.98674
ILMN_1666976	PLD3	0.001648	-4.13584
ILMN_2162972	LYZ	0.002091	-4.1966
ILMN_2371280	CSF3R	0.040656	-4.20507
ILMN_1667748	ANKRD33	0.00243	-4.33133
ILMN_1780533	RNASE6	0.000868	-4.33697
ILMN_1715715	CEBPA	0.000321	-4.39807
ILMN_3243714	HLA-DRB4	0.004726	-4.40812
ILMN_2148668	RCBTB2	9.1e-05	-4.60225
ILMN_1718063	LIPA	0.000456	-4.63905
ILMN_1733998	DHRS9	0.000794	-4.67754
ILMN_1686623	CSF1R	0.001961	-4.72289
ILMN_1698019	LGMN	0.004269	-4.79114
ILMN_1703538	AIF1	0.0011	-5.09662
ILMN_1777190	CFD	0.004096	-5.11073
ILMN_1675191	GAPT	0.016553	-5.38304
ILMN_2407389	GPNMB	7.5e-05	-5.56201
ILMN_1792473	AIF1	0.000552	-5.56773
ILMN_1769895	-	0.000835	-6.05596
ILMN_1774761	-	0.000928	-6.21963
ILMN_1656938	-	0.000234	-6.36108
ILMN_1712532	CARD9	4.1e-05	-6.42325
ILMN_1735910	VMO1	0.000281	-6.49783
ILMN_1669523	FOS	0.015792	-6.79772
ILMN_1769013	ASGR1	0.011936	-6.82251
ILMN_1655987	STAB1	0.003263	-7.20201
ILMN_1784863	CD36	0.004156	-7.41083
ILMN_1815205	LYZ	0.011616	-7.80073
ILMN_1693009	FGL2	7e-06	-9.36467
ILMN_2333670	RNASE1	0.0044	-9.47929
ILMN_1801205	GPNMB	2.7e-05	-10.5366
ILMN_1796094	CD36	0.000385	-11.9933
ILMN_2203271	FPR3	2.3e-05	-14.7996
ILMN_1663866	TGFBI	0.002764	-15.1169
ILMN_1668063	FCN1	0.000882	-22.7684
ILMN_1752728	FUCA1	2.6e-05	-23.2478

## Sheet: Controls at Basal Level
Aspergillus Stimulation vs. Healthy Controls at Basal Levels
ILMN ID	Gene ID	P-value	Fold Change
ILMN_1747355	CCL3L1	1.2e-05	41.5299
ILMN_1699651	IL6	1e-07	40.1499
ILMN_1671509	CCL3	1.4e-05	38.7622
ILMN_1752562	CXCL5	1e-07	36.8281
ILMN_1657234	CCL20	1e-07	36.2472
ILMN_2218856	CCL3L1	2.8e-05	33.4631
ILMN_1813704	KIAA1199	1e-07	25.5729
ILMN_1773245	CCL3L1	4.8e-05	24.8256
ILMN_1658483	IL1A	1e-07	23.4462
ILMN_2171384	CXCL5	1e-07	22.0426
ILMN_2105573	CCL3L3	0.000739	19.7829
ILMN_2150851	SERPINB2	5e-05	17.9684
ILMN_1716276	CCL4L1	8.3e-05	16.8845
ILMN_1715401	MT1G	7e-05	16.4114
ILMN_2173611	MT1E	1e-06	15.9897
ILMN_1657435	MT1M	8e-06	15.8015
ILMN_1691156	MT1A	2e-05	15.4637
ILMN_3235832	-	0.000611	14.6275
ILMN_2124802	MT1H	9e-06	14.3214
ILMN_1723912	IFI44L	0.000118	12.5983
ILMN_1774685	IL24	0.001307	12.212
ILMN_2054297	PTGS2	0.005494	11.7648
ILMN_1787897	CXCL1	0.000459	11.7125
ILMN_1802653	EBI3	1e-07	11.5334
ILMN_1775501	IL1B	0.001368	11.351
ILMN_2406501	SOD2	0.001018	11.3038
ILMN_2380237	C1QTNF1	1e-07	10.3967
ILMN_1774874	IL1RN	3.2e-05	9.90145
ILMN_1769129	CCL19	0.000632	9.25197
ILMN_1810978	MUCL1	0.002324	9.13044
ILMN_1689734	IL1RN	8.5e-05	8.87534
ILMN_1661631	LILRA3	0.010579	8.75878
ILMN_1707591	TNIP3	3e-06	8.70063
ILMN_1742618	XAF1	0.000908	8.68322
ILMN_1682636	CXCL2	0.003651	8.68051
ILMN_2158713	IL1F9	2.3e-05	8.53416
ILMN_1775170	MT1X	4.4e-05	8.46512
ILMN_1653026	PLAC8	0.000132	8.46218
ILMN_2186061	PFKFB3	0.001315	8.46183
ILMN_2100209	CCL4L1	0.013917	8.0685
ILMN_1767685	SERPINB7	3.6e-05	7.98278
ILMN_1748751	-	9e-06	7.9749
ILMN_1726448	MMP1	3.6e-05	7.83117
ILMN_3239965	IDO1	0.000342	7.12633
ILMN_1801246	IFITM1	0.002609	7.12569
ILMN_1785732	TNFAIP6	0.010425	7.10867
ILMN_1653871	NAMPT	0.00064	7.01076
ILMN_1718766	MT1F	0.000426	6.85055
ILMN_1769388	GJB2	1e-07	6.84077
ILMN_2093343	PLAC8	0.000172	6.75605
ILMN_1715068	AQP9	0.002979	6.52266
ILMN_1683774	IL2RA	1e-07	6.50628
ILMN_1760062	IFI44	0.002009	6.49568
ILMN_3248551	FAM148B	1e-05	6.32687
ILMN_3308961	-	0.04662	6.3044
ILMN_1674063	OAS2	0.001651	6.15249
ILMN_2407799	IL24	0.003263	5.87744
ILMN_2161577	CXCL6	0.000687	5.85575
ILMN_3237878	-	0.002655	5.79828
ILMN_2136089	-	7e-05	5.77364
ILMN_1678087	MAP3K4	0.000201	5.70074
ILMN_1737157	GRAMD1A	0.0009	5.61685
ILMN_2038776	TXN	0.005522	5.60506
ILMN_1708779	GNLY	0.005574	5.49752
ILMN_1662640	-	5e-06	5.47477
ILMN_2370573	XAF1	0.006684	5.45784
ILMN_2336781	SOD2	0.030496	5.44348
ILMN_1786303	LILRA3	0.004293	5.41199
ILMN_2342579	IL7R	0.00311	5.33874
ILMN_2054019	ISG15	0.031523	5.29808
ILMN_1725661	DEFA1	0.017525	5.23598
ILMN_2193213	DEFA1	0.014984	5.21573
ILMN_1788416	FAM108C1	8e-06	5.21092
ILMN_1654639	HERC6	0.000299	5.12684
ILMN_1666733	IL8	0.023132	5.10691
ILMN_1729749	HERC5	0.013976	5.08226
ILMN_1680314	TXN	0.005236	5.07473
ILMN_1662358	MX1	0.038377	5.05738
ILMN_1720373	SLC7A5	0.000649	5.01643
ILMN_1799575	IL19	0.000487	5.01292
ILMN_1688231	TREM1	3.2e-05	4.94541
ILMN_1682592	IL19	0.000278	4.82741
ILMN_1781001	SOCS3	4.6e-05	4.77835
ILMN_1713751	ADAM19	0.000404	4.74889
ILMN_1660847	PFKFB3	2.6e-05	4.69689
ILMN_1692223	LCN2	0.014297	4.66824
ILMN_1770338	TM4SF1	1e-06	4.66745
ILMN_1656310	IDO1	0.002867	4.66265
ILMN_1707695	IFIT1	0.014868	4.64423
ILMN_1807372	ADORA2A	0.004942	4.64252
ILMN_1813338	LAG3	0.001087	4.58918
ILMN_2192072	MMP7	0.001229	4.51034
ILMN_1697069	CSF3	1e-07	4.49303
ILMN_2116877	OLFM4	0.011286	4.44648
ILMN_1774287	CFB	0.000293	4.38429
ILMN_2109489	GZMB	0.015799	4.37375
ILMN_2074860	-	0.015326	4.36887
ILMN_1748283	PIM2	0.009479	4.3669
ILMN_2102721	DEFA1	0.031761	4.35382
ILMN_1753111	NAMPT	0.009208	4.28757
ILMN_3248910	-	0.001112	4.24857
ILMN_1745964	IRAK2	0.004193	4.1853
ILMN_1715969	SLC25A37	0.018344	4.14554
ILMN_1710734	GZMK	0.001178	4.14396
ILMN_2395139	SERPINB7	8.8e-05	4.11111
ILMN_1659913	ISG20	0.037188	4.07051
ILMN_1701514	TRAF3IP2	1e-05	4.026
ILMN_1776181	BIRC3	0.004112	4.01837
ILMN_1706502	EIF2AK2	0.011089	4.00655
ILMN_1778321	SLC2A6	0.001453	3.97383
ILMN_1740633	PRF1	0.019594	3.97298
ILMN_1743145	ERAP2	0.000723	3.94294
ILMN_1656501	DUSP5	0.005906	3.92263
ILMN_1774733	SOCS1	0.000104	3.90042
ILMN_1782704	CD19	0.006065	3.86935
ILMN_2239754	IFIT3	0.018605	3.86219
ILMN_1679357	DEFA1	0.035137	3.84718
ILMN_1776678	GIMAP7	0.011262	3.80717
ILMN_1660462	MCOLN2	0.003885	3.78402
ILMN_1802808	-	0.027586	3.77252
ILMN_1779252	TRIM22	0.005309	3.76727
ILMN_1686109	CCL23	4.9e-05	3.7576
ILMN_1745397	OAS3	0.008958	3.75425
ILMN_1812995	CTSL1	0.027816	3.69724
ILMN_1862684	-	9e-06	3.66597
ILMN_1766054	ABCA1	0.009735	3.64402
ILMN_1687538	ETS1	0.009766	3.63743
ILMN_1720998	CA12	0.000172	3.63464
ILMN_1699160	ITK	0.005215	3.62922
ILMN_1801584	CXCR4	0.016931	3.62703
ILMN_1787266	SPINK1	0.009418	3.61741
ILMN_1748473	GIMAP4	0.008825	3.61371
ILMN_1675190	RETN	0.017969	3.579
ILMN_1764788	TNFRSF1B	0.038041	3.57631
ILMN_1792323	HDC	0.00795	3.53236
ILMN_1767281	PPBP	0.017032	3.53111
ILMN_1724422	SELL	0.004985	3.52663
ILMN_1731224	PARP9	0.01578	3.52621
ILMN_2231928	MX2	0.017173	3.52336
ILMN_1713266	FAM46C	0.002703	3.51182
ILMN_2200659	-	0.040247	3.50064
ILMN_1752526	RNF144B	0.000913	3.44367
ILMN_2374036	CTSL1	0.023306	3.42566
ILMN_1776188	MAP1LC3A	0.018347	3.40336
ILMN_1752899	BCL11A	0.000842	3.39996
ILMN_1766657	STOM	0.031493	3.38893
ILMN_1756862	APOL3	0.015656	3.38445
ILMN_1796349	SMPDL3A	0.001306	3.37644
ILMN_1798181	IRF7	0.035967	3.37433
ILMN_3235357	-	0.011018	3.35462
ILMN_2322768	CSF3	1e-06	3.35401
ILMN_1822307	IL23A	0.007866	3.34923
ILMN_1669376	DRAM	0.004846	3.32386
ILMN_1698218	TRAF1	0.000217	3.29371
ILMN_1652199	-	0.00347	3.29111
ILMN_1681591	PTPN1	0.016147	3.27912
ILMN_2337928	CXCR5	0.0018	3.23913
ILMN_2170814	LAMP3	0.027555	3.2377
ILMN_1790692	GNLY	0.048342	3.23351
ILMN_1762436	UBB	0.043313	3.23239
ILMN_1691341	-	0.018569	3.21527
ILMN_1758939	RIPK2	0.001599	3.20699
ILMN_1782389	LAD1	0.011139	3.20455
ILMN_1798256	UPP1	0.02644	3.18173
ILMN_2103107	ADAMDEC1	0.014021	3.17683
ILMN_1739508	-	0.022064	3.17281
ILMN_1812759	GCH1	0.000413	3.16796
ILMN_3242586	RHOU	0.012277	3.16573
ILMN_1676575	IKZF1	0.003683	3.14413
ILMN_1661599	DDIT4	0.021313	3.1207
ILMN_1684585	ACSL1	0.02887	3.10777
ILMN_1704730	CD93	0.031332	3.09921
ILMN_1727098	PPP1R16B	0.010311	3.09698
ILMN_1651832	EHD1	0.03795	3.06915
ILMN_1657871	RSAD2	0.016786	3.06671
ILMN_2078592	C6orf105	0.001421	3.05763
ILMN_1718558	PARP12	0.043603	3.04516
ILMN_3235755	-	0.004427	3.0441
ILMN_1719696	PLD1	2.9e-05	3.03378
ILMN_1769911	SLC38A1	0.01534	3.02294
ILMN_1694757	CTSL1	9.6e-05	3.01173
ILMN_2374244	DYRK2	0.019729	3.00855
ILMN_1787509	PRIC285	0.044287	3.00307
ILMN_1669927	ICOS	0.000375	2.99676
ILMN_1815023	PIM1	0.02941	2.99654
ILMN_1768534	BHLHE40	0.048523	2.99312
ILMN_2112256	TNFRSF4	0.000838	2.95903
ILMN_1775508	CYLD	0.006583	2.94655
ILMN_3193271	IRG1	0.001349	2.93351
ILMN_1721626	ARID5B	0.003666	2.89638
ILMN_3198247	-	0.012406	2.89202
ILMN_1727200	SLCO4A1	0.000273	2.89113
ILMN_1788203	HEY1	2e-05	2.8904
ILMN_3203515	-	0.04554	2.88565
ILMN_1674243	TFRC	0.014261	2.88218
ILMN_1667081	CCND2	0.002805	2.88014
ILMN_1769383	GIMAP5	0.006048	2.87571
ILMN_1668822	BATF	0.000697	2.87185
ILMN_1667825	MLKL	0.028235	2.87147
ILMN_1737514	KYNU	0.037081	2.83614
ILMN_3236653	-	0.047343	2.81014
ILMN_2261416	CD3D	0.013101	2.80774
ILMN_1651296	-	0.000183	2.79737
ILMN_1679838	WBP5	9.1e-05	2.7946
ILMN_1886655	IL23A	0.005621	2.7903
ILMN_2255133	BCL11A	0.000228	2.78788
ILMN_2374340	PLAUR	0.032947	2.77926
ILMN_1682993	NKG7	0.025942	2.76607
ILMN_1792538	CD7	0.036898	2.75742
ILMN_2067656	CCND2	0.019905	2.7561
ILMN_1711838	SLC25A24	0.042839	2.75101
ILMN_2336609	SYTL2	0.007459	2.74991
ILMN_1701613	RARRES3	0.038394	2.74518
ILMN_1795181	DDX60	0.005197	2.74503
ILMN_1782247	KAT2A	0.011207	2.73257
ILMN_2225537	PTGR1	0.000405	2.73164
ILMN_1721762	IL18RAP	0.033819	2.73005
ILMN_1715175	MET	0.000864	2.72447
ILMN_1811364	-	0.000656	2.72036
ILMN_1759563	NRIP3	0.001031	2.71749
ILMN_1813836	DARS	0.027827	2.71652
ILMN_1778599	SP140	0.006667	2.7164
ILMN_1672295	ZC3H12A	0.00442	2.71622
ILMN_1665148	-	0.017363	2.71594
ILMN_3246273	-	0.048463	2.71342
ILMN_3244646	-	0.043787	2.70812
ILMN_2166831	RPS4X	0.021947	2.69867
ILMN_2408543	PLAUR	0.027411	2.69832
ILMN_1677200	CYFIP2	0.044029	2.68501
ILMN_1669703	TNK2	0.046283	2.68271
ILMN_1661861	CSF2	0.002803	2.67209
ILMN_1691071	FCRLA	0.010552	2.67015
ILMN_1680579	ATP2B4	0.008085	2.66985
ILMN_1787345	FKBP11	0.004417	2.66846
ILMN_1765994	ZBP1	0.039016	2.66821
ILMN_3201986	-	0.019736	2.66455
ILMN_1720158	ETS2	0.008128	2.66132
ILMN_1712431	FAM113B	0.011737	2.66038
ILMN_1714278	C9orf30	1.8e-05	2.65735
ILMN_1674983	-	0.031082	2.65218
ILMN_3208056	-	0.016715	2.65218
ILMN_1739335	-	0.047326	2.64776
ILMN_1778010	IL32	0.002476	2.64774
ILMN_2256295	GNLY	0.034086	2.6473
ILMN_1705247	ACSL5	0.010678	2.64379
ILMN_1665455	DCUN1D3	8.3e-05	2.64019
ILMN_2333594	SUMO2	0.044779	2.63284
ILMN_1703123	CSRNP1	0.044644	2.63107
ILMN_1704554	-	0.007831	2.63011
ILMN_2367753	ATP2B4	0.002799	2.62322
ILMN_1710885	-	0.022407	2.62179
ILMN_1691846	G0S2	0.011702	2.61809
ILMN_1780601	EMR1	0.000939	2.61507
ILMN_1714700	TRIB2	0.004056	2.60806
ILMN_1892403	-	0.018019	2.60589
ILMN_1780898	PRKCH	0.03061	2.60359
ILMN_1658053	DYNLRB1	0.019241	2.598
ILMN_1722811	CDKN1B	0.001083	2.59052
ILMN_2187718	COX17	0.044921	2.58899
ILMN_1795464	LTA	0.024079	2.5807
ILMN_1653469	RPL12	0.014445	2.57871
ILMN_1679133	SERPINB1	0.035888	2.57853
ILMN_1736939	UGCG	0.000608	2.5728
ILMN_1740010	PCNX	0.022762	2.57136
ILMN_1702691	TNFAIP3	0.045502	2.56872
ILMN_1710937	IFI16	0.032974	2.56401
ILMN_1716909	ADAMDEC1	0.000271	2.55788
ILMN_1784608	CLEC2B	0.008915	2.55349
ILMN_1701731	AKR1B1	0.013268	2.55345
ILMN_1699214	-	0.031894	2.53139
ILMN_2376108	PSMB9	0.041353	2.53032
ILMN_2353732	CD8A	0.045166	2.52382
ILMN_1655229	SLC7A11	0.002749	2.51865
ILMN_1723486	HK2	0.049828	2.5137
ILMN_1805827	PPA1	0.046819	2.51295
ILMN_1784540	KBTBD2	0.028665	2.51081
ILMN_3283680	-	0.039466	2.5021
ILMN_1735058	CHST12	0.049233	2.49543
ILMN_1674167	IL10	0.007573	2.49423
ILMN_1768482	CD8A	0.049318	2.48726
ILMN_3219643	-	0.017483	2.48702
ILMN_1714159	LUZP1	0.014857	2.48637
ILMN_3247452	LOC100128731	0.025921	2.4743
ILMN_1764090	AK3L1	1e-05	2.47428
ILMN_3298037	-	0.037246	2.47387
ILMN_2170813	LAMP3	0.019031	2.47079
ILMN_2255310	RPS15A	0.0292	2.46911
ILMN_1725241	GSTK1	0.023439	2.46719
ILMN_1786601	PLAGL2	0.001196	2.45885
ILMN_1810577	RPS4X	0.031597	2.4575
ILMN_3219764	-	0.032308	2.45586
ILMN_1663631	BANP	0.048985	2.45312
ILMN_1682332	GYPC	0.009132	2.45187
ILMN_1703108	UBE2L6	0.024868	2.44609
ILMN_1654319	HAPLN3	0.01829	2.43199
ILMN_1674563	CCL4	0.001331	2.42748
ILMN_1798654	MCM6	0.014738	2.4192
ILMN_3242315	-	0.030712	2.40701
ILMN_1668526	-	0.049049	2.40491
ILMN_1661695	IRAK3	0.040688	2.40361
ILMN_3192001	CCL15	0.008843	2.40204
ILMN_1679727	CLK1	0.013613	2.39969
ILMN_2340259	PDE4B	0.026059	2.39933
ILMN_2380801	FYN	0.000363	2.3925
ILMN_1794612	UBA7	0.03272	2.38404
ILMN_2352563	CLDND1	0.041715	2.38067
ILMN_1763487	CTLA4	0.025096	2.3657
ILMN_1705737	IMPDH2	0.03147	2.36556
ILMN_1784661	TMEM2	0.003458	2.363
ILMN_1761281	LOC441019	5.1e-05	2.35972
ILMN_1686555	FYN	0.002688	2.35929
ILMN_1754303	RPL30	0.038911	2.35891
ILMN_3204734	-	0.036905	2.35827
ILMN_2349061	IRF7	0.028564	2.35468
ILMN_3288783	-	0.027695	2.3427
ILMN_2157435	DYNLRB1	0.049885	2.34208
ILMN_1873034	TRD@	0.047516	2.3354
ILMN_2329429	-	0.039754	2.33045
ILMN_1667966	FAM129A	0.041559	2.32826
ILMN_3302177	-	0.026175	2.32814
ILMN_1741847	MMP10	0.003101	2.31874
ILMN_1659027	SLC2A1	0.011144	2.31173
ILMN_1741133	NME1	0.035305	2.31148
ILMN_1768004	PDCD4	0.019457	2.2992
ILMN_1713829	PTGES	0.001002	2.29683
ILMN_3296979	-	0.049707	2.29545
ILMN_1721978	CARD11	0.042487	2.29167
ILMN_1788017	HSH2D	0.013128	2.29025
ILMN_1739283	UPF2	0.028703	2.28653
ILMN_1745415	BBX	0.019965	2.28235
ILMN_2173291	CYP4B1	0.011159	2.28202
ILMN_2410826	OAS1	0.013693	2.27313
ILMN_3249748	LDHA	0.045917	2.26407
ILMN_1676946	AP3M2	0.004253	2.26344
ILMN_2395981	PYHIN1	0.023071	2.26128
ILMN_3307940	-	6e-05	2.26018
ILMN_1860638	ST3GAL1	0.025325	2.25786
ILMN_1761155	PABPC1	0.012475	2.256
ILMN_1773352	CCL5	0.042218	2.25161
ILMN_3248263	CCDC93	0.020113	2.25073
ILMN_1789809	-	0.0195	2.24758
ILMN_1814022	NR1H3	0.035404	2.24744
ILMN_3239574	-	0.029714	2.24501
ILMN_1751726	-	0.045261	2.24474
ILMN_1776125	-	0.011934	2.24383
ILMN_1671703	ACTA2	0.031025	2.24342
ILMN_2224031	CETN3	0.003287	2.23529
ILMN_2082209	TOX2	0.00342	2.23482
ILMN_3216979	-	0.028965	2.23445
ILMN_3308265	-	0.011021	2.23117
ILMN_1696419	STOM	0.018187	2.23062
ILMN_1660000	SNRPN	0.01485	2.22916
ILMN_1810942	CYP3A5	0.000194	2.22863
ILMN_3226505	MSL3	0.008458	2.22811
ILMN_1835092	IFI44L	0.003719	2.22771
ILMN_1671337	SLC2A5	0.001598	2.2239
ILMN_3242459	DCTPP1	0.049718	2.22042
ILMN_1690546	PPP3CC	0.010312	2.22026
ILMN_1764723	SH3PXD2B	0.004034	2.21897
ILMN_1811997	RNF115	0.021166	2.21656
ILMN_2053829	CBLN3	0.002855	2.21602
ILMN_2338038	AK3L1	4.9e-05	2.21282
ILMN_1745075	RPLP0	0.030132	2.21197
ILMN_1658289	WDR54	0.048762	2.20425
ILMN_1784005	-	0.000916	2.20366
ILMN_1812226	ICAM1	0.028625	2.19909
ILMN_2060413	CD24	0.027627	2.19894
ILMN_1748093	PAFAH1B3	0.000649	2.19881
ILMN_1707339	BTG3	0.020735	2.19361
ILMN_1660577	ATP5G2	0.036487	2.19269
ILMN_1679826	CST7	0.015845	2.19071
ILMN_1657475	GALT	0.005601	2.18874
ILMN_2076600	ITM2A	0.038162	2.18434
ILMN_2415235	CSNK1E	0.046084	2.18356
ILMN_1723944	TARP	0.008715	2.1828
ILMN_1775473	-	0.041856	2.18195
ILMN_3307930	RAN	0.047067	2.17966
ILMN_3304022	-	0.029066	2.1724
ILMN_3238785	-	0.012514	2.16969
ILMN_1693766	CEP135	0.03101	2.16889
ILMN_2392569	FPR2	0.000181	2.16819
ILMN_1782922	PDE4B	0.001468	2.16653
ILMN_1674640	CXCR6	0.005407	2.16538
ILMN_1768958	RASGRP1	0.029195	2.16424
ILMN_1715024	LSS	0.003456	2.16198
ILMN_2173975	RTP4	0.002641	2.15928
ILMN_1801383	SMG1	0.03141	2.15729
ILMN_1802553	MRPS24	0.034518	2.1562
ILMN_1787275	STAG3	3.4e-05	2.15443
ILMN_1736729	OAS2	0.006876	2.15151
ILMN_1738816	FOXO1	0.01455	2.15118
ILMN_2233783	CD38	0.001401	2.15051
ILMN_3237623	-	0.021368	2.15007
ILMN_1761138	C9orf142	0.027974	2.14978
ILMN_3237627	-	0.001222	2.14871
ILMN_1740604	RAB11FIP5	0.001017	2.14732
ILMN_1740265	ACOT7	0.001617	2.14709
ILMN_1698968	ASXL2	0.024687	2.14667
ILMN_3248443	-	0.044842	2.14624
ILMN_2225318	SMS	0.02001	2.14428
ILMN_1813625	TRIM25	0.016808	2.14319
ILMN_1715926	-	0.02614	2.143
ILMN_1678422	DHX58	0.018921	2.14239
ILMN_1771264	ELL3	0.000368	2.14025
ILMN_2373831	BTN3A3	0.02469	2.13702
ILMN_1768553	-	0.00528	2.13693
ILMN_1676528	BTN3A2	0.042956	2.13487
ILMN_1749244	LYRM1	0.047032	2.11822
ILMN_1711702	CLEC2D	0.028778	2.11563
ILMN_1713156	MSL3	0.008681	2.11287
ILMN_1689119	-	0.035196	2.10726
ILMN_2320330	MAL	0.029134	2.10685
ILMN_1652806	ATP5J	0.015829	2.1059
ILMN_2207291	IFNG	0.030359	2.10565
ILMN_2289093	KIAA1618	0.011506	2.10453
ILMN_1709043	C9orf46	0.012867	2.10168
ILMN_2320964	ADAR	0.042964	2.09767
ILMN_2319344	APEX1	0.029128	2.0949
ILMN_2154052	KDSR	0.020988	2.09374
ILMN_1705153	NEFH	0.004141	2.0895
ILMN_1699695	TNFRSF21	0.009961	2.0881
ILMN_1853167	-	0.038503	2.08515
ILMN_1664920	C19orf12	0.006479	2.08462
ILMN_1730999	TPR	0.007988	2.08069
ILMN_1680274	-	0.016754	2.07333
ILMN_1759075	TNFRSF13B	0.022881	2.07172
ILMN_2129388	KIAA1128	0.028729	2.071
ILMN_1791483	PDE4D	0.002767	2.07001
ILMN_1793628	SERPINA10	0.003437	2.0694
ILMN_1772876	ZNF395	0.027813	2.06793
ILMN_1711048	ZBTB17	0.037653	2.06768
ILMN_1710571	PAPD5	0.036083	2.0676
ILMN_1704531	PTGR1	0.0001	2.06698
ILMN_1794927	-	0.005778	2.06665
ILMN_1657248	EREG	0.001542	2.06527
ILMN_2131861	SOCS2	0.003634	2.05938
ILMN_1743373	DLL1	0.001459	2.05829
ILMN_3307791	RPL5	0.003339	2.05793
ILMN_1796417	ASNS	0.025484	2.05698
ILMN_3245682	GAGE2B	0.022188	2.04883
ILMN_1695290	FERMT2	0.000138	2.04869
ILMN_1771620	SNRPB2	0.020169	2.04857
ILMN_1732988	-	0.020198	2.04827
ILMN_1713369	RPL13A	0.032593	2.04778
ILMN_1708672	ACAT2	0.018561	2.04732
ILMN_2381197	RNF19A	0.025185	2.04416
ILMN_1732921	ITGB8	2.7e-05	2.03967
ILMN_1682738	SMAD3	0.031282	2.0354
ILMN_1705066	-	0.008236	2.0348
ILMN_1734833	NBN	0.024906	2.03222
ILMN_1774547	MPRIP	0.034707	2.02975
ILMN_2126706	LMNB1	0.008326	2.02776
ILMN_3290136	-	0.00501	2.02613
ILMN_1708041	PLEKHF1	0.041527	2.02183
ILMN_1700067	BTN3A2	0.024334	2.0181
ILMN_1700413	MAFF	0.009581	2.01749
ILMN_2325506	BCAS4	0.009734	2.01194
ILMN_3214893	LOC100132761	0.035761	2.01172
ILMN_1718552	CXCL13	0.008201	2.00958
ILMN_1742124	KIAA1128	0.027212	2.0091
ILMN_1764030	CCL23	0.000273	2.00773
ILMN_1766169	BCAT1	0.042898	2.00523
ILMN_1652777	CDC42EP2	0.000141	2.00516
ILMN_1777660	RNF144A	0.000334	2.00481
ILMN_1775677	TYSND1	0.04804	2.00028
ILMN_1809850	RCN3	0.03028	-2.00622
ILMN_1781560	ST3GAL6	0.033969	-2.00836
ILMN_1666665	COL23A1	0.019052	-2.01826
ILMN_1745607	A2M	0.008494	-2.01967
ILMN_3192446	-	0.002515	-2.03433
ILMN_1756910	PLA2G15	0.040591	-2.06579
ILMN_1670302	HK3	0.034766	-2.09163
ILMN_1711223	-	0.013421	-2.13815
ILMN_1676336	AADACL1	0.044184	-2.16225
ILMN_1743130	PTGFRN	0.033826	-2.18709
ILMN_1672124	C4orf18	0.03502	-2.20212
ILMN_2410783	GAA	0.038158	-2.39249
ILMN_1782352	VENTX	0.023808	-2.39272
ILMN_1771695	RCBTB2	0.023087	-2.39841
ILMN_1761464	CD74	0.026954	-2.40247
ILMN_1793517	RASAL1	0.014093	-2.42999
ILMN_1656285	METTL7A	0.023923	-2.46304
ILMN_1811616	EEPD1	0.02546	-2.47427
ILMN_1699887	ST14	0.017378	-2.50608
ILMN_2407529	RNF135	0.027657	-2.5221
ILMN_1801043	GSN	0.040051	-2.54018
ILMN_2355225	LSP1	0.017593	-2.55553
ILMN_1771688	RAB7B	0.003568	-2.62704
ILMN_1697733	-	0.01083	-2.65636
ILMN_1699925	TGM5	0.029519	-2.65825
ILMN_1770610	MERTK	0.044822	-2.6931
ILMN_1680192	APOBEC3A	0.024855	-2.71258
ILMN_1733998	DHRS9	0.009003	-2.74292
ILMN_1793859	ALDH2	0.049606	-2.75061
ILMN_2124471	SLC36A1	0.041694	-2.75451
ILMN_1676361	ARHGAP22	0.013437	-2.75612
ILMN_1913060	CMKLR1	0.026711	-2.76086
ILMN_1682197	NFXL1	0.049057	-2.77376
ILMN_3235964	-	0.046517	-2.80561
ILMN_1742025	OLFM1	0.044086	-2.83258
ILMN_2400759	CPVL	0.038955	-2.86374
ILMN_3213925	-	0.038426	-2.88016
ILMN_1705686	NRGN	0.042592	-2.88973
ILMN_2339835	PTGS1	0.02202	-2.9208
ILMN_1739222	ETV5	0.033058	-2.92189
ILMN_1728799	FBP1	0.020036	-2.94942
ILMN_3282587	-	0.049289	-3.0199
ILMN_1797793	BLVRB	0.02947	-3.08058
ILMN_1779852	-	0.016702	-3.09145
ILMN_2228035	HS3ST1	0.036017	-3.10665
ILMN_1760778	ENG	0.033984	-3.1079
ILMN_1712684	FAM20C	0.041281	-3.12945
ILMN_1688373	LST1	0.020608	-3.17586
ILMN_1787265	-	0.017936	-3.20086
ILMN_1668374	ITGB5	0.028789	-3.25284
ILMN_2077905	PTGFRN	0.023915	-3.33296
ILMN_1698666	CST6	0.016471	-3.34273
ILMN_2066849	FAM26F	0.043365	-3.35601
ILMN_1674038	CTSD	0.036724	-3.39377
ILMN_1689518	PECAM1	0.013689	-3.43706
ILMN_2162972	LYZ	0.016767	-3.4859
ILMN_1791211	DOK2	0.040582	-3.50038
ILMN_1761199	SLCO2B1	0.002874	-3.55154
ILMN_1707286	PLBD1	0.037086	-3.60331
ILMN_1712914	SEMA6B	0.040756	-3.60773
ILMN_1705302	FCGRT	0.029676	-3.69927
ILMN_1763000	ADAP2	0.041281	-3.79003
ILMN_1718936	LST1	0.00748	-3.79724
ILMN_2332964	LGMN	0.004503	-3.8452
ILMN_1722834	RGS12	0.028262	-3.84709
ILMN_2311166	ITGB5	0.029948	-3.85627
ILMN_1667748	ANKRD33	0.030211	-3.88055
ILMN_1777190	CFD	0.034649	-3.96426
ILMN_1780533	RNASE6	0.00214	-4.06573
ILMN_1677814	ABCC3	0.012626	-4.08932
ILMN_2282641	TBXAS1	0.022454	-4.20837
ILMN_1737394	LMNA	0.02833	-4.21529
ILMN_2138589	MERTK	0.025284	-4.23529
ILMN_2407389	GPNMB	0.008715	-4.30847
ILMN_1753312	PLXDC2	0.022724	-4.48005
ILMN_1733259	ADORA3	0.013538	-4.58213
ILMN_1703538	AIF1	0.008884	-4.65919
ILMN_1695423	CD9	0.009802	-4.76904
ILMN_1715715	CEBPA	0.014277	-4.88758
ILMN_1774761	-	0.031829	-4.88896
ILMN_1769013	ASGR1	0.017242	-4.9223
ILMN_1769895	-	0.023828	-4.97058
ILMN_2140990	CAMK1	0.007222	-5.18913
ILMN_1698019	LGMN	0.011369	-5.22561
ILMN_2087656	SLCO2B1	0.004236	-5.23374
ILMN_1735910	VMO1	0.005438	-5.30447
ILMN_1712532	CARD9	0.013683	-5.39908
ILMN_1815205	LYZ	0.014648	-5.75789
ILMN_2148668	RCBTB2	0.014108	-5.91513
ILMN_1792473	AIF1	0.002259	-5.99658
ILMN_1780465	CLEC5A	0.006208	-6.34469
ILMN_1784863	CD36	0.012485	-6.5501
ILMN_1656938	-	0.003855	-7.14039
ILMN_1676563	HTRA1	0.003874	-8.01656
ILMN_1801205	GPNMB	0.007924	-8.20387
ILMN_3243714	HLA-DRB4	0.012693	-8.56317
ILMN_1693009	FGL2	0.018276	-9.33855
ILMN_1669523	FOS	0.026306	-9.92474
ILMN_2333670	RNASE1	0.00012	-11.2628
ILMN_1796094	CD36	0.010925	-11.4487
ILMN_1655987	STAB1	0.002007	-11.8515
ILMN_1752728	FUCA1	0.003876	-12.0898
ILMN_1668063	FCN1	0.002289	-19.9727
ILMN_2203271	FPR3	0.000629	-21.5427
ILMN_1663866	TGFBI	0.000162	-29.6091
