# Supplementary material for: Proinflammatory cytokines and response to molds in mononuclear cells of patients with Meniere disease
Source: Sci Rep. 2018 Apr 13;8:5974. doi: 10.1038/s41598-018-23911-4 (PMC5899176; doi:10.1038/s41598-018-23911-4)
Supplement: Supplementary file 4 — Supplementary Table S3 [file 41598_2018_23911_MOESM4_ESM.xlsx]

## Sheet: High Basal levels IL-1β
Penicillium Stimulation vs. High Basal levels IL-1β
ILMN ID	Gene ID	P-value	Fold Change
ILMN_1752562	CXCL5	6e-05	37.6671
ILMN_1813704	KIAA1199	5e-05	26.6541
ILMN_1699651	IL6	0.001564	24.1663
ILMN_1773245	CCL3L1	0.014856	22.2518
ILMN_1671509	CCL3	0.000204	21.4051
ILMN_1787897	CXCL1	0.00027	20.0467
ILMN_2150851	SERPINB2	0.000736	20.0117
ILMN_1747355	CCL3L1	0.000334	19.9748
ILMN_1658483	IL1A	0.0012	17.4598
ILMN_1682636	CXCL2	0.002068	16.9234
ILMN_2171384	CXCL5	0.000103	15.7292
ILMN_2218856	CCL3L1	0.001867	15.3345
ILMN_1657435	MT1M	0.003286	14.3711
ILMN_1775501	IL1B	0.002258	14.0237
ILMN_1774685	IL24	0.02582	13.7652
ILMN_1716276	CCL4L1	0.009852	12.6117
ILMN_1769129	CCL19	0.035536	10.4351
ILMN_1657234	CCL20	0.029216	10.0769
ILMN_1810978	MUCL1	0.109823	9.91503
ILMN_1653871	NAMPT	0.008683	9.6351
ILMN_2054297	PTGS2	0.02778	9.58049
ILMN_2380237	C1QTNF1	7.8e-05	8.96536
ILMN_2124802	MT1H	0.025401	8.90071
ILMN_3235832	-	0.009237	8.62228
ILMN_2407799	IL24	0.040702	8.20288
ILMN_2173611	MT1E	0.014425	8.07219
ILMN_1802653	EBI3	0.007187	8.0674
ILMN_2158713	IL1F9	0.005221	7.93131
ILMN_2408543	PLAUR	0.000264	7.72123
ILMN_1769388	GJB2	0.007012	7.42451
ILMN_2105573	CCL3L3	0.000501	7.34178
ILMN_1689734	IL1RN	0.033094	7.29804
ILMN_2161577	CXCL6	0.004762	7.23056
ILMN_1748751	-	0.010056	7.21026
ILMN_1726448	MMP1	0.024274	7.12229
ILMN_1737157	GRAMD1A	0.000898	7.09292
ILMN_1715401	MT1G	0.02783	7.083
ILMN_2406501	SOD2	0.002795	7.05972
ILMN_2374340	PLAUR	0.000625	6.53157
ILMN_3237878	-	0.006139	6.47254
ILMN_1718766	MT1F	0.028618	6.46034
ILMN_1680314	TXN	0.03639	6.42804
ILMN_2038776	TXN	0.03643	6.35578
ILMN_1661631	LILRA3	0.000831	6.31306
ILMN_2093343	PLAC8	0.032182	6.31188
ILMN_1686109	CCL23	0.005759	6.07509
ILMN_2186061	PFKFB3	1.8e-05	6.03532
ILMN_1691156	MT1A	0.008004	6.03151
ILMN_1678087	MAP3K4	0.002357	6.00153
ILMN_1670490	PDPN	0.006643	5.93822
ILMN_1786303	LILRA3	0.007742	5.9247
ILMN_3248551	FAM148B	0.010034	5.89968
ILMN_1653026	PLAC8	0.031985	5.88214
ILMN_1762713	C19orf59	0.011868	5.7402
ILMN_1799575	IL19	0.04853	5.72438
ILMN_1776188	MAP1LC3A	0.000708	5.69561
ILMN_1666733	IL8	0.001595	5.48693
ILMN_2192072	MMP7	0.081459	5.33782
ILMN_1688231	TREM1	0.002139	5.32992
ILMN_1781001	SOCS3	0.003947	5.31391
ILMN_1707591	TNIP3	0.017046	5.29878
ILMN_1775170	MT1X	0.023999	5.2954
ILMN_1767685	SERPINB7	0.00443	5.22746
ILMN_1715068	AQP9	0.00101	5.18819
ILMN_1761797	CSTB	0.029157	5.18326
ILMN_1701514	TRAF3IP2	0.000767	5.15843
ILMN_1683774	IL2RA	0.007132	5.12306
ILMN_1660847	PFKFB3	0.000457	5.09884
ILMN_1796349	SMPDL3A	0.003532	4.92868
ILMN_1710734	GZMK	0.032603	4.84941
ILMN_1753111	NAMPT	0.089075	4.80335
ILMN_1737514	KYNU	0.038932	4.76392
ILMN_1726456	SLC3A2	0.026451	4.71239
ILMN_2121408	HBEGF	0.007712	4.69033
ILMN_1694757	CTSL1	0.003458	4.65575
ILMN_1770338	TM4SF1	0.016185	4.49156
ILMN_1655229	SLC7A11	0.002888	4.44446
ILMN_2136089	-	0.028699	4.43999
ILMN_1704730	CD93	0.032441	4.43929
ILMN_1803686	ADA	0.038507	4.41404
ILMN_1812995	CTSL1	0.00039	4.37096
ILMN_1720998	CA12	0.016824	4.33099
ILMN_1801584	CXCR4	0.215409	4.31031
ILMN_1682592	IL19	0.083416	4.30002
ILMN_1788416	FAM108C1	0.000522	4.27118
ILMN_2374036	CTSL1	2.4e-05	4.22986
ILMN_2116877	OLFM4	0.178584	4.16017
ILMN_1723912	IFI44L	0.069203	4.10824
ILMN_1720373	SLC7A5	0.019424	4.09283
ILMN_1774874	IL1RN	0.015138	4.05792
ILMN_2359945	CES1	0.156044	4.05227
ILMN_1662640	-	0.014958	4.0284
ILMN_2116366	RPL12	0.152356	4.02757
ILMN_3242586	RHOU	0.018214	4.00208
ILMN_1674167	IL10	0.00998	3.98033
ILMN_3235755	-	0.080769	3.96206
ILMN_1862684	-	0.007236	3.9536
ILMN_1651826	BASP1	0.007969	3.94917
ILMN_1697069	CSF3	0.000932	3.90367
ILMN_1807372	ADORA2A	0.019538	3.82431
ILMN_1720158	ETS2	0.005711	3.78161
ILMN_1653469	RPL12	0.136797	3.76479
ILMN_1713751	ADAM19	0.04501	3.75593
ILMN_1652199	-	0.040873	3.73017
ILMN_1741165	SLC11A1	0.020637	3.68984
ILMN_1739508	-	0.090937	3.68699
ILMN_3201986	-	0.155846	3.67517
ILMN_1654639	HERC6	0.035551	3.64637
ILMN_1708779	GNLY	0.158557	3.61058
ILMN_2348788	CD44	0.101681	3.60963
ILMN_1787266	SPINK1	0.060757	3.57785
ILMN_1786242	-	0.108906	3.57058
ILMN_1709880	RPLP0	0.211732	3.56925
ILMN_1792538	CD7	0.016008	3.55668
ILMN_1762436	UBB	0.139223	3.53441
ILMN_1711838	SLC25A24	0.000458	3.53404
ILMN_1766054	ABCA1	0.013122	3.53164
ILMN_1792323	HDC	0.112555	3.52425
ILMN_1772888	-	0.146503	3.51952
ILMN_2100209	CCL4L1	0.055625	3.51662
ILMN_2109489	GZMB	0.185891	3.49698
ILMN_2167922	TRMT5	0.079426	3.48662
ILMN_1785345	GPR84	0.026669	3.43329
ILMN_1784602	CDKN1A	0.008621	3.42661
ILMN_1811364	-	0.02697	3.42451
ILMN_1672295	ZC3H12A	0.020945	3.4115
ILMN_1679838	WBP5	0.000513	3.39505
ILMN_1798256	UPP1	0.005057	3.39481
ILMN_1689327	-	0.076756	3.37664
ILMN_1725471	GK	0.023373	3.3654
ILMN_3225211	-	0.164155	3.36328
ILMN_2333594	SUMO2	0.194299	3.33256
ILMN_3280565	-	0.297736	3.32262
ILMN_1704961	ACTG1	0.210237	3.32227
ILMN_2173291	CYP4B1	0.000374	3.29615
ILMN_1814156	PSMB7	0.063076	3.29087
ILMN_1774287	CFB	0.042872	3.27866
ILMN_1724422	SELL	0.080618	3.26887
ILMN_1660577	ATP5G2	0.098721	3.24435
ILMN_2123743	FCER1G	0.039451	3.23636
ILMN_3198247	-	0.090418	3.21413
ILMN_1732074	-	0.262991	3.21411
ILMN_1745964	IRAK2	0.002105	3.2134
ILMN_2395139	SERPINB7	0.00591	3.20825
ILMN_1770085	BTG2	0.019065	3.2051
ILMN_1660439	-	0.140982	3.20064
ILMN_1691341	-	0.090221	3.19565
ILMN_2058141	HMGN2	0.096622	3.18848
ILMN_2393296	GK	0.024126	3.17569
ILMN_1665148	-	0.113422	3.17466
ILMN_1746517	KYNU	0.071162	3.16907
ILMN_3302177	-	0.147901	3.16725
ILMN_1776052	-	0.07228	3.16672
ILMN_1779547	HPSE	0.011464	3.16647
ILMN_1698218	TRAF1	0.001379	3.16065
ILMN_3193271	IRG1	0.086294	3.15387
ILMN_1743145	ERAP2	0.10866	3.14797
ILMN_3192001	CCL15	0.00854	3.1473
ILMN_1691508	PLAUR	0.004847	3.13997
ILMN_1687538	ETS1	0.195717	3.13986
ILMN_1715175	MET	0.00154	3.13569
ILMN_1774733	SOCS1	0.026351	3.10702
ILMN_1788203	HEY1	0.000932	3.09989
ILMN_1710885	-	0.117697	3.08763
ILMN_1786273	C1orf122	0.013667	3.08461
ILMN_1714278	C9orf30	0.001067	3.06119
ILMN_1763260	HIF1A	0.071499	3.046
ILMN_2338452	SERPINA1	0.011515	3.03036
ILMN_3308265	-	0.000331	3.02503
ILMN_1699214	-	0.105969	3.01822
ILMN_1810577	RPS4X	0.216955	3.01477
ILMN_1808196	GSTO1	0.049641	3.01035
ILMN_2376455	CSF2RA	0.037031	3.00312
ILMN_1741404	MSC	0.006584	3.00004
ILMN_1807710	HINT1	0.181827	2.99428
ILMN_2218277	RPS2	0.1049	2.99223
ILMN_1712431	FAM113B	0.052387	2.99057
ILMN_1801246	IFITM1	0.032469	2.98045
ILMN_2078592	C6orf105	0.081343	2.96895
ILMN_1782389	LAD1	0.050897	2.96621
ILMN_1768482	CD8A	0.190084	2.96489
ILMN_2074860	-	0.162641	2.96467
ILMN_1793770	DNAJB6	0.060385	2.9615
ILMN_1764228	DAB2	0.004665	2.95902
ILMN_1721833	IER5	0.061133	2.9503
ILMN_1781285	DUSP1	0.008502	2.94809
ILMN_1674983	-	0.052331	2.9476
ILMN_1699160	ITK	0.108563	2.94758
ILMN_1779252	TRIM22	0.226068	2.94225
ILMN_3307930	RAN	0.083724	2.94199
ILMN_1766169	BCAT1	0.006141	2.93602
ILMN_2322768	CSF3	0.001292	2.93067
ILMN_1810275	SLC7A7	0.031746	2.92939
ILMN_1815023	PIM1	0.028454	2.92247
ILMN_1701293	COX7A2	0.13522	2.9217
ILMN_1684887	SAMSN1	0.170605	2.92104
ILMN_3291709	-	0.18836	2.91988
ILMN_1674243	TFRC	0.057657	2.91911
ILMN_1752526	RNF144B	0.008735	2.90557
ILMN_2300186	DYNLL1	0.127301	2.90498
ILMN_3247452	LOC100128731	0.138189	2.90331
ILMN_1695316	SLC39A8	0.168146	2.89682
ILMN_1739335	-	0.126287	2.89479
ILMN_2092118	FPR1	0.177183	2.89213
ILMN_1764030	CCL23	0.026159	2.88529
ILMN_1675190	RETN	0.239567	2.8848
ILMN_1668822	BATF	0.029163	2.87731
ILMN_1723486	HK2	0.001477	2.87579
ILMN_3226012	LOC728698	0.172212	2.87314
ILMN_1681591	PTPN1	0.074233	2.86936
ILMN_3219643	-	0.112459	2.86523
ILMN_2189936	RPL36AL	0.136646	2.85805
ILMN_2172174	NP	0.02218	2.85541
ILMN_1652123	HMGN1	0.173035	2.85427
ILMN_1694587	EEF1B2	0.190563	2.84792
ILMN_1764788	TNFRSF1B	0.000997	2.8465
ILMN_1807455	DHRS7	0.128719	2.84404
ILMN_3239965	IDO1	0.152698	2.84396
ILMN_1658053	DYNLRB1	0.076602	2.84173
ILMN_1801795	-	0.16521	2.83868
ILMN_2353732	CD8A	0.177803	2.83543
ILMN_2352563	CLDND1	0.152736	2.834
ILMN_1719696	PLD1	0.00548	2.82721
ILMN_1699695	TNFRSF21	0.038555	2.8265
ILMN_1707810	RPS5	0.111462	2.8224
ILMN_1661196	CSF2RA	0.059017	2.82087
ILMN_2367753	ATP2B4	0.051358	2.81556
ILMN_1754858	PASK	0.113069	2.81251
ILMN_1776678	GIMAP7	0.15435	2.80788
ILMN_1651296	-	0.007411	2.80783
ILMN_3239629	-	0.071587	2.80659
ILMN_3298582	-	0.096475	2.80407
ILMN_1736700	ALDOA	0.200082	2.79999
ILMN_1751726	-	0.144659	2.79636
ILMN_2232936	UQCRH	0.173055	2.7926
ILMN_1796423	CLIC3	0.086072	2.78779
ILMN_1761155	PABPC1	0.067306	2.7863
ILMN_1731619	DAD1	0.11744	2.78524
ILMN_3281563	-	0.236536	2.78416
ILMN_2187718	COX17	0.127138	2.77845
ILMN_3260070	-	0.193933	2.77527
ILMN_1794165	PGD	0.081429	2.77354
ILMN_1760338	-	0.268113	2.76811
ILMN_3294335	-	0.113032	2.7677
ILMN_1778321	SLC2A6	0.003283	2.75696
ILMN_1754303	RPL30	0.171072	2.75534
ILMN_1688127	-	0.176025	2.74862
ILMN_1766657	STOM	0.127159	2.74701
ILMN_2318638	TGIF1	0.07476	2.7464
ILMN_1737580	PPPDE2	0.046475	2.74277
ILMN_2320888	CXCR4	0.147724	2.74138
ILMN_1741003	ANXA5	0.099165	2.73572
ILMN_1780601	EMR1	0.012073	2.73567
ILMN_1655561	ANAPC7	0.26634	2.73111
ILMN_1804332	GPR137	0.037284	2.73013
ILMN_1710326	CLDND1	0.173141	2.72431
ILMN_2038772	RPS9	0.061706	2.7225
ILMN_3243061	SIGLEC14	0.084528	2.72225
ILMN_3212833	-	0.210443	2.72155
ILMN_1774739	MMP14	0.018948	2.72054
ILMN_3219764	-	0.135755	2.72001
ILMN_1679041	SLC3A2	0.022316	2.71912
ILMN_1690802	HSPC152	0.083861	2.71492
ILMN_1671142	GPR68	0.126114	2.71394
ILMN_1738632	PRKAR1A	0.202416	2.71381
ILMN_1670926	GALNAC4S-6ST	0.005641	2.71283
ILMN_1679133	SERPINB1	0.178268	2.71219
ILMN_1707783	CCDC72	0.147689	2.71101
ILMN_1684585	ACSL1	0.020897	2.71031
ILMN_1683146	FTH1	0.023728	2.70605
ILMN_2103107	ADAMDEC1	0.186521	2.70557
ILMN_3240375	-	0.098236	2.70276
ILMN_1769705	LOC440093	0.09676	2.69643
ILMN_1656011	RGS1	0.127655	2.69512
ILMN_1656310	IDO1	0.109768	2.69385
ILMN_1727458	HDAC1	0.046128	2.69353
ILMN_2225537	PTGR1	0.011898	2.69282
ILMN_1764723	SH3PXD2B	0.034634	2.68941
ILMN_3278506	-	0.040685	2.68785
ILMN_1682717	IER3	0.048985	2.68386
ILMN_1683313	ST3GAL1	0.10257	2.68256
ILMN_1680579	ATP2B4	0.067097	2.68222
ILMN_2234758	SRP14	0.235949	2.68005
ILMN_1786601	PLAGL2	0.025915	2.67528
ILMN_1654151	COX6C	0.191905	2.67237
ILMN_1783226	SSR2	0.155457	2.67013
ILMN_2112256	TNFRSF4	0.019913	2.66973
ILMN_2396672	ABLIM1	0.125573	2.6589
ILMN_1667825	MLKL	0.038916	2.65754
ILMN_1705153	NEFH	0.13912	2.65532
ILMN_2061732	YRDC	0.085273	2.65047
ILMN_2255310	RPS15A	0.250615	2.64348
ILMN_2336781	SOD2	0.000484	2.64235
ILMN_1784608	CLEC2B	0.080161	2.6407
ILMN_1702177	GLO1	0.139054	2.6245
ILMN_1784661	TMEM2	0.050684	2.62142
ILMN_3269537	-	0.148043	2.62093
ILMN_1693766	CEP135	0.067214	2.61893
ILMN_1802106	APOBEC3G	0.191178	2.61854
ILMN_1779324	GZMA	0.202229	2.61328
ILMN_3208056	-	0.13816	2.61129
ILMN_1769277	-	0.230333	2.60886
ILMN_2413644	TM4SF19	0.014718	2.60706
ILMN_1700316	-	0.19831	2.60402
ILMN_3248910	-	0.155938	2.60169
ILMN_1807042	MARCKS	0.072835	2.60108
ILMN_3291098	-	0.144837	2.59097
ILMN_3217815	-	0.147719	2.58569
ILMN_1703720	SF3B14	0.197783	2.58505
ILMN_1745075	RPLP0	0.174622	2.5846
ILMN_2415235	CSNK1E	0.00075	2.58442
ILMN_1789809	-	0.132367	2.58173
ILMN_1695034	-	0.213284	2.58032
ILMN_1717056	TXNRD1	0.118522	2.57755
ILMN_1756541	MXD4	0.188118	2.57714
ILMN_3243700	RPS8	0.189793	2.57678
ILMN_2168217	GPR183	0.188351	2.57521
ILMN_1696407	SFRS2	0.116482	2.57437
ILMN_1659936	PPP1R15A	0.007671	2.57191
ILMN_3179371	HNRNPK	0.219225	2.56778
ILMN_1746588	TALDO1	0.100564	2.56682
ILMN_2320853	UBE2D3	0.173407	2.56605
ILMN_1779258	-	0.238862	2.56466
ILMN_1803775	HSPE1	0.199076	2.56326
ILMN_1780898	PRKCH	0.182633	2.56212
ILMN_1740633	PRF1	0.186838	2.5593
ILMN_1768534	BHLHE40	0.02476	2.55797
ILMN_1723978	LGALS1	0.119504	2.55778
ILMN_1701195	PLA2G7	0.18732	2.55687
ILMN_3307940	-	0.001066	2.55156
ILMN_1795227	DYNLL1	0.136014	2.54587
ILMN_1787680	SELS	0.126152	2.54356
ILMN_1656287	SPOCK2	0.097873	2.54088
ILMN_2328666	CD83	0.059839	2.53764
ILMN_3199916	-	0.081083	2.53559
ILMN_1786759	C11orf10	0.079548	2.5329
ILMN_3218820	-	0.230826	2.53274
ILMN_3190833	CCRL2	0.143593	2.52925
ILMN_1742618	XAF1	0.100838	2.52769
ILMN_1663512	COX5B	0.176115	2.5268
ILMN_2355168	MGST1	0.048548	2.52573
ILMN_2318643	TGIF1	0.085676	2.52539
ILMN_1674563	CCL4	0.138121	2.52066
ILMN_1803846	EIF1	0.078894	2.5194
ILMN_3243291	-	0.282475	2.51881
ILMN_2402416	DNAJB6	0.202915	2.51786
ILMN_2380801	FYN	0.097941	2.51579
ILMN_2232478	APOBEC3G	0.212756	2.51464
ILMN_1688279	PVRIG	0.117805	2.51223
ILMN_2092850	HPSE	0.024773	2.51108
ILMN_1711573	CD96	0.129647	2.50915
ILMN_1707339	BTG3	0.033223	2.50648
ILMN_1697420	TINF2	0.078969	2.50613
ILMN_1665455	DCUN1D3	0.000752	2.50582
ILMN_1705737	IMPDH2	0.090742	2.50521
ILMN_1743373	DLL1	0.013874	2.50133
ILMN_1679826	CST7	0.10519	2.49682
ILMN_1776181	BIRC3	0.102308	2.49597
ILMN_1809495	COX8A	0.17017	2.4954
ILMN_1708041	PLEKHF1	0.022457	2.49464
ILMN_1750507	RPL9	0.219802	2.49282
ILMN_1801610	-	0.020338	2.49213
ILMN_1679727	CLK1	0.24282	2.49025
ILMN_1730999	TPR	0.052998	2.48999
ILMN_3295847	-	0.210496	2.48833
ILMN_1709043	C9orf46	0.083158	2.48661
ILMN_1752451	CTSH	0.128576	2.48645
ILMN_1655930	ELL2	0.02098	2.48605
ILMN_1813338	LAG3	0.092433	2.48583
ILMN_1873034	TRD@	0.284265	2.4833
ILMN_3304049	-	0.222256	2.48222
ILMN_1769191	GNAS	0.178808	2.47864
ILMN_2160476	CCL22	0.330431	2.47615
ILMN_1715926	-	0.139918	2.47593
ILMN_1676575	IKZF1	0.071819	2.47444
ILMN_1815086	NINJ1	0.02672	2.47284
ILMN_3211132	-	0.166959	2.47159
ILMN_1667022	PASK	0.103419	2.4696
ILMN_3200384	-	0.127399	2.46954
ILMN_1722811	CDKN1B	0.209153	2.46923
ILMN_1668535	JOSD1	0.017236	2.46724
ILMN_3244117	STMN3	0.171272	2.46683
ILMN_3200661	-	0.248015	2.46386
ILMN_1727098	PPP1R16B	0.062269	2.46176
ILMN_1709795	RAC2	0.112536	2.46063
ILMN_1814650	TRAPPC4	0.073684	2.45975
ILMN_2067370	SNRPF	0.204855	2.45791
ILMN_1678490	RILPL2	0.064699	2.45617
ILMN_3294741	-	0.076656	2.45432
ILMN_1721626	ARID5B	0.073653	2.4528
ILMN_1782788	CSDA	0.113409	2.45217
ILMN_1802808	-	0.010958	2.45125
ILMN_1886655	IL23A	0.110552	2.4484
ILMN_1812638	ATP5L	0.139149	2.44623
ILMN_2170814	LAMP3	0.284712	2.44537
ILMN_1695290	FERMT2	0.000149	2.44494
ILMN_1666564	-	0.247603	2.44437
ILMN_1795464	LTA	0.093338	2.44362
ILMN_1784005	-	0.001362	2.44345
ILMN_2319994	RPL3	0.12869	2.4426
ILMN_1657612	-	0.202015	2.44254
ILMN_1691071	FCRLA	0.017729	2.44246
ILMN_1713369	RPL13A	0.14432	2.43848
ILMN_1748283	PIM2	0.049821	2.43652
ILMN_1744347	-	0.195757	2.43626
ILMN_1762861	HLA-F	0.162881	2.43444
ILMN_1795181	DDX60	0.176267	2.43264
ILMN_1748473	GIMAP4	0.091966	2.43179
ILMN_1709042	RBM4	0.155894	2.43169
ILMN_3306215	-	0.262719	2.43139
ILMN_1812759	GCH1	0.047316	2.42959
ILMN_3249618	-	0.131969	2.42906
ILMN_1758939	RIPK2	0.044793	2.42856
ILMN_2226917	KIAA0247	0.128893	2.42706
ILMN_1734353	GPX4	0.119474	2.42672
ILMN_2207539	RPS17	0.259753	2.42619
ILMN_2329429	-	0.244704	2.42565
ILMN_1727200	SLCO4A1	0.019754	2.41982
ILMN_1790692	GNLY	0.283078	2.41459
ILMN_1774604	PNKD	0.109468	2.41396
ILMN_1692223	LCN2	0.380363	2.4128
ILMN_1670638	PITPNC1	0.032857	2.41248
ILMN_1812191	C12orf57	0.143824	2.41105
ILMN_1669927	ICOS	0.064876	2.41
ILMN_1712035	TMEM115	0.019803	2.40961
ILMN_1782704	CD19	0.041172	2.40567
ILMN_2082209	TOX2	0.012499	2.4055
ILMN_1705247	ACSL5	0.079271	2.40401
ILMN_2305544	DBI	0.154318	2.40344
ILMN_1798189	COX7C	0.181457	2.40079
ILMN_2355033	KIAA1147	0.144493	2.40019
ILMN_1701696	-	0.287653	2.39778
ILMN_1661861	CSF2	0.127298	2.39483
ILMN_1665943	MAP4K1	0.083227	2.39365
ILMN_2348093	ATP5J	0.216795	2.39356
ILMN_2400030	PTPN2	0.098289	2.39297
ILMN_1772929	ATP5J	0.201433	2.39197
ILMN_2262288	EEF1G	0.202853	2.39179
ILMN_1720745	-	0.271399	2.39013
ILMN_1651832	EHD1	0.004999	2.38851
ILMN_1756669	POGK	0.069518	2.3876
ILMN_1652777	CDC42EP2	0.001712	2.3854
ILMN_1671554	LPIN1	0.231433	2.38489
ILMN_1711899	ANXA2	0.24925	2.38049
ILMN_1731546	RPL26	0.290151	2.37904
ILMN_1808041	RPL10A	0.292795	2.37896
ILMN_1665736	-	0.262662	2.3786
ILMN_1766045	SH3GLB1	0.102582	2.37838
ILMN_1794803	NDP	0.110729	2.37662
ILMN_2342579	IL7R	0.209518	2.3757
ILMN_1815479	NOP10	0.151949	2.37459
ILMN_2347234	PRMT1	0.053372	2.37455
ILMN_1860638	ST3GAL1	0.088102	2.37384
ILMN_1803744	SELS	0.042564	2.37143
ILMN_1704531	PTGR1	0.012522	2.36971
ILMN_1685289	C16orf58	0.140645	2.36927
ILMN_3178302	FNDC3B	0.062284	2.36853
ILMN_1675460	-	0.146231	2.36851
ILMN_1787026	SEC61G	0.089925	2.3679
ILMN_3206343	-	0.132823	2.3672
ILMN_1663640	MAOA	0.031614	2.36709
ILMN_1761566	C5orf32	0.026097	2.36613
ILMN_1753279	HNRNPA0	0.161176	2.36395
ILMN_3236259	PPIAL4A	0.175444	2.36366
ILMN_1744713	PARK7	0.136484	2.36326
ILMN_1680208	-	0.151152	2.36197
ILMN_1661695	IRAK3	0.014875	2.36176
ILMN_1666471	UQCRQ	0.18148	2.36051
ILMN_1766637	GLA	0.083468	2.36041
ILMN_1734878	CD79A	0.034383	2.35997
ILMN_2189933	RPL36AL	0.19471	2.35981
ILMN_1659095	-	0.173364	2.35937
ILMN_1808707	FSCN1	0.155379	2.35901
ILMN_1715024	LSS	0.043058	2.35732
ILMN_1669550	MAD2L2	0.022579	2.35674
ILMN_1674640	CXCR6	0.082839	2.35398
ILMN_1676946	AP3M2	0.04175	2.34613
ILMN_1660462	MCOLN2	0.198484	2.34474
ILMN_3302905	-	0.237253	2.34378
ILMN_1690546	PPP3CC	0.083047	2.34073
ILMN_1656791	RPS6	0.219536	2.33943
ILMN_1748093	PAFAH1B3	0.020955	2.33903
ILMN_3213792	-	0.201826	2.33811
ILMN_1790797	VPS28	0.053578	2.33806
ILMN_1652806	ATP5J	0.061049	2.33717
ILMN_1777378	COMMD6	0.225373	2.33683
ILMN_2082314	TOM1	0.013852	2.33615
ILMN_1661917	-	0.159256	2.33555
ILMN_1784540	KBTBD2	0.10016	2.33551
ILMN_3209676	-	0.331536	2.3354
ILMN_1776109	ZNF622	0.074842	2.33445
ILMN_2225318	SMS	0.070891	2.33318
ILMN_3204734	-	0.176903	2.33294
ILMN_1777721	MAPRE1	0.161321	2.33087
ILMN_1700413	MAFF	0.002106	2.32993
ILMN_1712155	RPL6	0.187552	2.32326
ILMN_1747598	PPP1R11	0.170744	2.32139
ILMN_1803423	ARHGEF6	0.196642	2.32136
ILMN_1653115	ECH1	0.101259	2.3211
ILMN_2134110	SELK	0.118557	2.32022
ILMN_2364828	OGT	0.254333	2.31983
ILMN_1660832	-	0.180638	2.31951
ILMN_2186597	RPP21	0.078428	2.3185
ILMN_1689774	MRFAP1L1	0.16369	2.31654
ILMN_3228585	RP11-345P4.4	0.190178	2.31575
ILMN_1713266	FAM46C	0.017346	2.3148
ILMN_1810942	CYP3A5	0.047502	2.31436
ILMN_1815733	EIF5	0.107571	2.31253
ILMN_1728355	PSMD4	0.108674	2.31184
ILMN_1662438	SOD1	0.096683	2.30838
ILMN_2076600	ITM2A	0.202583	2.30747
ILMN_1678454	CASP4	0.126254	2.30427
ILMN_1790909	NFE2L2	0.275482	2.30194
ILMN_1776005	OSTC	0.307816	2.30127
ILMN_1656682	AZIN1	0.189899	2.30063
ILMN_1685088	RPL36	0.171658	2.29915
ILMN_1748206	C20orf160	0.016681	2.29875
ILMN_2386008	MPZL1	0.022706	2.29735
ILMN_1776260	-	0.23938	2.29714
ILMN_2079386	RPL22	0.247234	2.29631
ILMN_2308582	CYB5R3	0.083078	2.29592
ILMN_1781207	FYN	0.204378	2.29533
ILMN_1805827	PPA1	0.246665	2.29388
ILMN_1690122	CRKL	0.168027	2.29353
ILMN_1781155	LYN	0.153011	2.29282
ILMN_1702691	TNFAIP3	0.118025	2.29235
ILMN_2354515	NDUFAF3	0.14532	2.29196
ILMN_2344130	PSMD4	0.122413	2.29097
ILMN_3266128	-	0.15135	2.28935
ILMN_1673682	GATAD2A	0.093531	2.28918
ILMN_1802553	MRPS24	0.053804	2.28824
ILMN_1740015	CD14	0.031531	2.28694
ILMN_1720819	-	0.151778	2.28417
ILMN_1669376	DRAM	0.055207	2.28357
ILMN_1739345	C11orf48	0.078121	2.28349
ILMN_1741133	NME1	0.111666	2.28243
ILMN_1801928	YWHAZ	0.157532	2.28169
ILMN_1690586	-	0.135032	2.28157
ILMN_2320330	MAL	0.037345	2.28088
ILMN_1774661	SNRPB	0.114844	2.28045
ILMN_1781097	UBXN4	0.110861	2.28004
ILMN_1782538	VIM	0.232647	2.27935
ILMN_1803988	MCL1	0.026523	2.27843
ILMN_3275771	-	0.10993	2.27837
ILMN_1793384	JAK1	0.275392	2.27736
ILMN_1722059	SAFB	0.034024	2.27332
ILMN_1694240	MAP2K1	0.167413	2.27023
ILMN_1718552	CXCL13	0.146977	2.26934
ILMN_1661945	C14orf156	0.257277	2.26841
ILMN_1805344	DDX5	0.213051	2.26773
ILMN_1686555	FYN	0.090594	2.2668
ILMN_2214678	MXD1	0.202628	2.26646
ILMN_2206344	NDST2	0.037094	2.2663
ILMN_1703949	KPNB1	0.249654	2.26503
ILMN_1726239	TBCA	0.184512	2.26483
ILMN_2157435	DYNLRB1	0.069159	2.26404
ILMN_2151579	HMGN1	0.100737	2.26318
ILMN_1678966	SNRPF	0.240334	2.26233
ILMN_1704554	-	0.095882	2.26211
ILMN_1796458	GABARAPL2	0.256081	2.26155
ILMN_1701832	RPL19	0.163503	2.25948
ILMN_1676091	-	0.119773	2.25918
ILMN_2166831	RPS4X	0.108176	2.2563
ILMN_1783636	COX6A1	0.164062	2.25611
ILMN_1767281	PPBP	0.040643	2.25539
ILMN_2081335	C7orf44	0.150611	2.25466
ILMN_1695827	PPP1CA	0.126943	2.25288
ILMN_1689712	-	0.214572	2.25279
ILMN_2119937	NDUFB3	0.229491	2.2523
ILMN_1785646	PMP22	0.19076	2.24974
ILMN_1748591	ODC1	0.125554	2.24937
ILMN_3201445	RPL7AP26	0.260629	2.24935
ILMN_1701731	AKR1B1	0.013876	2.24929
ILMN_1655990	CDK5RAP2	0.037557	2.24884
ILMN_1777220	VCP	0.068059	2.24719
ILMN_1709611	PSMA1	0.251646	2.24709
ILMN_1655765	MRPS21	0.169536	2.24686
ILMN_3244323	-	0.06875	2.2467
ILMN_1738816	FOXO1	0.056632	2.24585
ILMN_1790891	CKAP4	0.088078	2.24479
ILMN_3245000	-	0.15627	2.24384
ILMN_3275106	-	0.225212	2.24258
ILMN_2192693	EIF3M	0.316248	2.2421
ILMN_1748904	WTAP	0.132496	2.24165
ILMN_1753002	RAB2B	0.202029	2.2405
ILMN_1777296	ACTB	0.277317	2.23916
ILMN_1721762	IL18RAP	0.259575	2.23879
ILMN_1692962	CTDSP2	0.193163	2.2364
ILMN_3280019	-	0.273202	2.23605
ILMN_1798874	TMEM85	0.220713	2.23487
ILMN_1736814	CLNS1A	0.17189	2.23411
ILMN_2220518	HBXIP	0.229499	2.2333
ILMN_3276209	-	0.319638	2.23204
ILMN_1689665	NAE1	0.160194	2.2317
ILMN_1651735	TGOLN2	0.240475	2.2316
ILMN_1805377	ZP3	0.144913	2.23149
ILMN_1705066	-	0.06148	2.22999
ILMN_1784286	NDUFA1	0.193072	2.2299
ILMN_3298037	-	0.113521	2.22913
ILMN_1785852	OBFC2A	0.202901	2.2284
ILMN_1731287	ARFGAP3	0.105775	2.22772
ILMN_2397028	SERPINB8	0.010945	2.22557
ILMN_1676528	BTN3A2	0.192287	2.22556
ILMN_1762747	RPL15	0.265389	2.22451
ILMN_1699703	ARCN1	0.147577	2.22271
ILMN_3283680	-	0.179433	2.21965
ILMN_1766762	DYNLRB1	0.098466	2.21917
ILMN_1803853	NOL7	0.190449	2.21805
ILMN_1773352	CCL5	0.2405	2.21726
ILMN_1804822	SRXN1	0.100393	2.21723
ILMN_1695598	-	0.149638	2.21674
ILMN_2339863	VPS28	0.084697	2.21591
ILMN_1724040	ANKRD57	0.085002	2.2143
ILMN_1785202	STAT4	0.240623	2.21364
ILMN_2128128	SHFM1	0.14481	2.21301
ILMN_1674650	C9orf95	0.138478	2.21269
ILMN_1784871	FASN	0.023515	2.21177
ILMN_1782045	FKBP4	0.019191	2.21106
ILMN_3229570	-	0.30676	2.21097
ILMN_1780711	-	0.049708	2.21004
ILMN_1657983	TERF2IP	0.07821	2.20912
ILMN_1691436	BLVRA	0.14651	2.20743
ILMN_1667418	TMEM114	0.032883	2.20632
ILMN_1777660	RNF144A	0.033548	2.2052
ILMN_1737308	GLRX	0.199568	2.20405
ILMN_1761281	LOC441019	0.037886	2.20385
ILMN_2388507	AKT1	0.10993	2.20379
ILMN_1739274	PDHB	0.250532	2.203
ILMN_1701613	RARRES3	0.041005	2.20152
ILMN_1680618	-	0.156903	2.20102
ILMN_1761519	EIF4G2	0.192214	2.19922
ILMN_1790228	FURIN	0.052009	2.19899
ILMN_1694398	EIF3F	0.199947	2.19827
ILMN_1664750	TMBIM4	0.248634	2.19661
ILMN_1766981	UNC50	0.197031	2.19606
ILMN_1662174	ORMDL3	0.056565	2.19606
ILMN_1741159	MAP3K8	0.027654	2.19599
ILMN_1811264	C15orf57	0.074987	2.19568
ILMN_1725241	GSTK1	0.17536	2.19538
ILMN_1667257	SDHB	0.169055	2.19462
ILMN_2154052	KDSR	0.084947	2.19349
ILMN_1784641	NDUFA3	0.082398	2.19349
ILMN_1690844	-	0.15325	2.1932
ILMN_1707748	-	0.032198	2.1926
ILMN_1793287	LOC642755	0.085176	2.19246
ILMN_3211079	-	0.121924	2.19202
ILMN_1719032	LSM3	0.261677	2.19188
ILMN_3228294	-	0.069281	2.19182
ILMN_2372082	SNRPN	0.098212	2.19156
ILMN_1791483	PDE4D	0.133357	2.19154
ILMN_1814011	MGC2752	0.231614	2.19112
ILMN_1668996	C1QBP	0.20549	2.19108
ILMN_1753582	RPA2	0.15379	2.19067
ILMN_2394498	SYF2	0.27445	2.18982
ILMN_1714159	LUZP1	0.019661	2.18913
ILMN_1672961	-	0.142628	2.18875
ILMN_3304022	-	0.089761	2.18869
ILMN_1769876	TBC1D2	0.026445	2.18864
ILMN_1659762	BTF3	0.280908	2.1883
ILMN_2390853	CTSH	0.106008	2.18713
ILMN_1732921	ITGB8	0.012544	2.18679
ILMN_1698605	TMEM43	0.24423	2.18665
ILMN_1680437	-	0.18729	2.18504
ILMN_1770339	RPAIN	0.102012	2.1846
ILMN_1660000	SNRPN	0.234846	2.1844
ILMN_1691846	G0S2	0.271134	2.18084
ILMN_1714965	NFKB1	0.096363	2.17984
ILMN_3282436	-	0.15544	2.17947
ILMN_1775677	TYSND1	0.05333	2.17907
ILMN_3220888	-	0.402711	2.17905
ILMN_1772644	EML3	0.025034	2.1771
ILMN_2391765	C6orf48	0.223252	2.17596
ILMN_3251629	EIF4A1	0.128639	2.17442
ILMN_1801616	EMP1	0.257474	2.17403
ILMN_1657949	RHEB	0.252136	2.17327
ILMN_1679209	HSPA9	0.162052	2.17097
ILMN_1778010	IL32	0.045973	2.17059
ILMN_1343295	GAPDH	0.081427	2.16968
ILMN_1680925	SLC9A3R1	0.085127	2.16787
ILMN_2315979	LBH	0.241262	2.1673
ILMN_1780582	CD83	0.100627	2.16685
ILMN_1723884	ARF4	0.098899	2.16672
ILMN_1666444	RBMS1	0.15768	2.16397
ILMN_1664614	FAU	0.181378	2.16229
ILMN_1779828	EDEM1	0.163967	2.16216
ILMN_2174574	-	0.054678	2.16071
ILMN_1713505	NPC1	0.167486	2.15853
ILMN_3296979	-	0.154081	2.15784
ILMN_1790014	-	0.005917	2.15664
ILMN_1754195	RPL31	0.206228	2.15532
ILMN_2155998	PSMD6	0.249608	2.15518
ILMN_1734276	PMEPA1	0.087287	2.15517
ILMN_1750974	S100A9	0.151285	2.15451
ILMN_1761996	SFRS5	0.052677	2.15403
ILMN_1728106	TNF	0.123518	2.15348
ILMN_3260715	CRTC3	0.09971	2.15344
ILMN_1777663	TOP2B	0.235967	2.15173
ILMN_2334989	CCT3	0.088697	2.1517
ILMN_2311989	CUTA	0.079532	2.15093
ILMN_2110281	UFC1	0.188624	2.15057
ILMN_1711566	TIMP1	0.036641	2.14823
ILMN_1721659	-	0.248094	2.14758
ILMN_1763688	C17orf49	0.102814	2.14625
ILMN_1772645	AGK	0.078955	2.14484
ILMN_1691432	PRDM4	0.043907	2.14453
ILMN_1699253	LOC729317	0.087896	2.14429
ILMN_3198367	LOC646347	0.067091	2.14392
ILMN_1695576	MRPL24	0.163232	2.14322
ILMN_1655316	PSMC6	0.292583	2.14254
ILMN_3215712	-	0.252207	2.14178
ILMN_1657632	ZMYM6	0.301079	2.14144
ILMN_2389151	UGP2	0.274282	2.14125
ILMN_1676765	-	0.265409	2.14058
ILMN_1737074	-	0.160902	2.14035
ILMN_1730611	RTN4	0.225134	2.13981
ILMN_1727479	TPRG1L	0.073604	2.13929
ILMN_3253456	FNDC3B	0.084349	2.13902
ILMN_1664028	CENPB	0.068578	2.13825
ILMN_1759563	NRIP3	0.028478	2.13732
ILMN_2222074	PTPN12	0.237815	2.13299
ILMN_1752591	LEPROTL1	0.254636	2.13262
ILMN_1702247	CCNDBP1	0.274435	2.13254
ILMN_1732328	-	0.219738	2.13226
ILMN_3285611	-	0.199806	2.13165
ILMN_1658802	KRTCAP2	0.048932	2.13127
ILMN_2339627	COPE	0.134266	2.13115
ILMN_2261416	CD3D	0.177812	2.13109
ILMN_3268564	C19orf60	0.055363	2.13079
ILMN_1742887	-	0.24066	2.12973
ILMN_2058251	VIM	0.303102	2.12876
ILMN_1789136	SERF2	0.151254	2.12842
ILMN_2083946	TGFA	0.015501	2.12806
ILMN_1779706	TP53BP2	0.056006	2.12731
ILMN_3200921	-	0.119351	2.12612
ILMN_1696420	BRD7	0.080533	2.12579
ILMN_2167616	NACA	0.240372	2.12573
ILMN_1809488	SPCS2	0.163003	2.12488
ILMN_2160388	RPL24	0.223968	2.12413
ILMN_1776104	NDUFS5	0.129827	2.12379
ILMN_1718977	GADD45B	0.146365	2.12355
ILMN_1762725	EIF3L	0.21372	2.12352
ILMN_1720282	NQO1	0.142036	2.12217
ILMN_1703433	PLSCR3	0.171393	2.12185
ILMN_1664010	ELF1	0.343622	2.12096
ILMN_1783709	RRAGA	0.197144	2.12055
ILMN_1793990	ID2	0.251798	2.11958
ILMN_2405521	-	0.259186	2.11895
ILMN_1751627	TRAPPC3	0.07782	2.11703
ILMN_1812478	ZNHIT3	0.208027	2.11682
ILMN_1665004	CASC3	0.089608	2.11634
ILMN_3192791	HNRNPM	0.154442	2.11563
ILMN_1700604	RBM4	0.031016	2.11385
ILMN_2339796	CDC16	0.202021	2.11382
ILMN_1811258	RELB	0.034966	2.11229
ILMN_1778673	GOLGA7	0.236119	2.11228
ILMN_1737314	BCL6	0.110399	2.11172
ILMN_2358652	NXF1	0.054367	2.10947
ILMN_1719986	PIK3IP1	0.197203	2.10887
ILMN_1757732	OSGIN2	0.030716	2.10799
ILMN_3235113	TOMM6	0.230575	2.10722
ILMN_1712755	LRRC41	0.113178	2.10666
ILMN_1791332	ATP5O	0.310779	2.10516
ILMN_3268165	-	0.125839	2.10449
ILMN_1759952	PSMA5	0.24575	2.10443
ILMN_1694259	TINP1	0.315905	2.10329
ILMN_1671314	UXT	0.124995	2.10265
ILMN_1652768	-	0.172822	2.1016
ILMN_1699644	-	0.035466	2.10059
ILMN_2150000	C15orf24	0.202149	2.10054
ILMN_2170813	LAMP3	0.230851	2.10041
ILMN_1757343	PABPC4	0.227575	2.09964
ILMN_1703564	DYNLRB1	0.084977	2.09924
ILMN_1663132	ADCK2	0.029398	2.09781
ILMN_2334042	THYN1	0.059935	2.09648
ILMN_3227912	-	0.1893	2.09609
ILMN_1703108	UBE2L6	0.290677	2.09517
ILMN_1803279	TMED5	0.26605	2.09334
ILMN_1779633	PSMD6	0.246669	2.09305
ILMN_1796063	TRIM44	0.105703	2.09259
ILMN_1746516	RPS25	0.164198	2.09189
ILMN_1720048	CCL2	0.092407	2.0911
ILMN_1666409	PSMB6	0.158456	2.09084
ILMN_1729987	SRC	0.17112	2.09066
ILMN_1718297	EML4	0.18404	2.09014
ILMN_1722158	CASP5	0.06615	2.08731
ILMN_2150196	LRRC25	0.065558	2.08672
ILMN_1690561	GZMM	0.083988	2.08557
ILMN_1777765	C12orf10	0.098909	2.08518
ILMN_1758798	LOC728734	0.092585	2.08463
ILMN_1744649	PSMB5	0.161859	2.08456
ILMN_3204210	RPL10P16	0.167565	2.08354
ILMN_1759991	NOL12	0.258661	2.08333
ILMN_2088410	PSMG2	0.260161	2.08313
ILMN_2179837	BANF1	0.186416	2.08297
ILMN_1673215	PCBP1	0.231802	2.08285
ILMN_1697268	EMILIN2	0.072072	2.0823
ILMN_2411723	RPSA	0.045629	2.0821
ILMN_3285198	-	0.286673	2.08193
ILMN_1691449	-	0.205713	2.08177
ILMN_1801864	-	0.13605	2.08144
ILMN_2413084	HSPA8	0.179176	2.0805
ILMN_1756999	RBL2	0.288421	2.08028
ILMN_1685538	-	0.321964	2.07991
ILMN_1698940	-	0.261257	2.07959
ILMN_1661599	DDIT4	0.021106	2.07907
ILMN_2175712	NDUFA11	0.168755	2.07883
ILMN_1764794	PSMB2	0.086499	2.07868
ILMN_3242459	DCTPP1	0.146121	2.07791
ILMN_1674402	TMEM71	0.079268	2.07717
ILMN_1774074	RXRB	0.153346	2.07713
ILMN_2283388	C20orf24	0.248929	2.07661
ILMN_1787567	TSC22D1	0.07584	2.07632
ILMN_1761138	C9orf142	0.069089	2.07585
ILMN_1766010	YARS	0.146513	2.07582
ILMN_1663631	BANP	0.019533	2.07543
ILMN_2150258	ZFP36L2	0.332531	2.07425
ILMN_1707627	TPI1	0.174798	2.07411
ILMN_2356654	LGALS8	0.093565	2.07306
ILMN_2211950	-	0.362601	2.07162
ILMN_1763080	QARS	0.084906	2.07142
ILMN_1751086	ATL3	0.083666	2.07112
ILMN_1776723	PHF11	0.134118	2.07082
ILMN_3249366	JMJD8	0.144262	2.07062
ILMN_2337928	CXCR5	0.046954	2.06996
ILMN_2396956	AKAP13	0.091351	2.06988
ILMN_2121437	NCL	0.260767	2.06951
ILMN_1738767	PLP2	0.034194	2.06875
ILMN_1773742	DNAJB9	0.023998	2.06833
ILMN_2342066	METRNL	0.042601	2.06802
ILMN_1686610	APBA3	0.054561	2.06782
ILMN_2382724	C17orf95	0.213731	2.0675
ILMN_1691611	-	0.330076	2.0674
ILMN_1798654	MCM6	0.178548	2.06644
ILMN_1731107	CCDC92	0.087046	2.06601
ILMN_2304624	EIF4H	0.16664	2.06577
ILMN_1714820	ITGB1	0.243912	2.06568
ILMN_1785424	ABLIM1	0.04378	2.06564
ILMN_1803180	PRDX6	0.082774	2.06493
ILMN_1661886	APEX1	0.201905	2.0644
ILMN_1690268	HNRNPUL1	0.103498	2.06417
ILMN_1705261	CAPN1	0.103342	2.06274
ILMN_1652185	IL4R	0.0774	2.06249
ILMN_1812226	ICAM1	0.155478	2.06062
ILMN_1771620	SNRPB2	0.174963	2.06019
ILMN_1844692	FOXO3	0.110677	2.05977
ILMN_1703617	AHSA1	0.097299	2.05959
ILMN_2413808	CD53	0.147222	2.05872
ILMN_3231390	NHP2	0.196176	2.05601
ILMN_1699112	COPB1	0.231489	2.05587
ILMN_2400500	LASS2	0.094665	2.05574
ILMN_2330307	SLC43A3	0.030847	2.05547
ILMN_1658259	DRG1	0.101638	2.05521
ILMN_1683660	EIF3H	0.188944	2.05473
ILMN_1703316	-	0.056078	2.0546
ILMN_1662130	-	0.083765	2.05442
ILMN_1708934	ADM	0.061237	2.0543
ILMN_2103295	TINP1	0.293593	2.05365
ILMN_1742052	SERPINB9	0.013432	2.05324
ILMN_1672834	SSH2	0.141023	2.05321
ILMN_1773427	KANK1	0.000781	2.05302
ILMN_2410986	STAT3	0.061381	2.05269
ILMN_2383934	ITGB1	0.332422	2.05224
ILMN_1728305	PUM2	0.197673	2.05186
ILMN_1772651	CNOT2	0.169869	2.05166
ILMN_1726410	APRT	0.203502	2.05016
ILMN_1751143	C7orf23	0.286539	2.04934
ILMN_1679920	-	0.352308	2.04921
ILMN_1672660	MBP	0.244194	2.04896
ILMN_2164081	KLHL12	0.192428	2.0475
ILMN_2091846	-	0.095568	2.04706
ILMN_1784884	LILRB3	0.15496	2.04684
ILMN_1668369	CDC37	0.030279	2.04535
ILMN_1662954	CCT7	0.17689	2.04513
ILMN_1658283	-	0.327663	2.04494
ILMN_2119945	NDUFB3	0.244877	2.04479
ILMN_1800897	NRD1	0.113015	2.04464
ILMN_1811489	OXSR1	0.111295	2.04433
ILMN_1747241	IWS1	0.106062	2.04416
ILMN_3202591	-	0.100536	2.04404
ILMN_1672496	DNAJA1	0.198513	2.04198
ILMN_3305949	-	0.1933	2.04193
ILMN_1776021	EIF4H	0.191003	2.04178
ILMN_1749009	REXO2	0.20851	2.04069
ILMN_1727617	XRN2	0.120017	2.0385
ILMN_2041293	SQLE	0.151041	2.03828
ILMN_2079803	LSM14A	0.132227	2.03819
ILMN_1685095	CNO	0.090766	2.03777
ILMN_1671337	SLC2A5	0.00486	2.03643
ILMN_2370825	ATM	0.317499	2.03637
ILMN_1809010	PSMC3	0.105616	2.03596
ILMN_1659227	CD79A	0.035542	2.03549
ILMN_1798706	GPR183	0.258136	2.03524
ILMN_1782922	PDE4B	0.047327	2.03521
ILMN_3292551	-	0.278251	2.03246
ILMN_1773388	C13orf18	0.046036	2.03221
ILMN_1803398	SRF	0.102651	2.03134
ILMN_3193306	C14orf109	0.124726	2.03128
ILMN_3245057	ASAP1	0.102325	2.03122
ILMN_1812474	TFG	0.120165	2.03069
ILMN_1782247	KAT2A	0.036571	2.03039
ILMN_1723158	NOP2	0.104304	2.03023
ILMN_2147306	PNRC2	0.274879	2.02878
ILMN_1676002	QRICH1	0.218539	2.02841
ILMN_3210538	RPS10P13	0.362173	2.02785
ILMN_2403730	ATP6V1H	0.053056	2.02781
ILMN_1659189	C9orf89	0.05979	2.02778
ILMN_1708627	SRP9L1	0.356328	2.02723
ILMN_1789283	PPP2R5C	0.178188	2.02699
ILMN_1798533	ZNF22	0.199183	2.02677
ILMN_2256765	CDC16	0.170436	2.02459
ILMN_2085760	ARPC1B	0.272648	2.02455
ILMN_1718537	HPS6	0.160508	2.02417
ILMN_1651680	-	0.201508	2.02378
ILMN_1682226	CLDN15	0.153773	2.02369
ILMN_1749403	TSPAN33	0.115883	2.02336
ILMN_1671054	HLA-A	0.082576	2.02258
ILMN_1744508	FAM53C	0.074543	2.02239
ILMN_3226291	-	0.28429	2.02237
ILMN_1788742	-	0.225092	2.02202
ILMN_1688749	-	0.107867	2.02094
ILMN_2138765	ADFP	0.133728	2.02083
ILMN_1660292	MRPS21	0.150163	2.02042
ILMN_3234784	NLRC3	0.0426	2.01758
ILMN_1694603	SMARCC1	0.173712	2.01756
ILMN_3191695	-	0.189616	2.01712
ILMN_1655796	-	0.034289	2.0171
ILMN_1710937	IFI16	0.260063	2.0171
ILMN_1667232	KIR2DL1	0.292847	2.01687
ILMN_1654939	TMED2	0.245351	2.01679
ILMN_2331231	TNFRSF6B	0.030202	2.01655
ILMN_1738356	-	0.258248	2.01644
ILMN_2082130	C1orf123	0.09348	2.01563
ILMN_3240247	NOP10	0.208456	2.01545
ILMN_1803429	CD44	0.075753	2.01446
ILMN_2169439	ITGAV	0.228825	2.01406
ILMN_1656913	MDH1	0.324946	2.01405
ILMN_1738866	DEXI	0.088653	2.00959
ILMN_3244550	-	0.000284	2.00957
ILMN_1692754	TMEM49	0.168484	2.00905
ILMN_1747146	TSG101	0.173855	2.00857
ILMN_2313730	RHOC	0.106153	2.00834
ILMN_3225534	-	0.07543	2.00784
ILMN_2391861	GSTM1	0.121843	2.00772
ILMN_2364110	GBA	0.118395	2.0075
ILMN_1718128	PABPC3	0.244868	2.00636
ILMN_1796417	ASNS	0.135489	2.00229
ILMN_1738103	COPE	0.187411	2.00194
ILMN_2378952	GPX4	0.132185	2.00092
ILMN_1654016	MYL12B	0.234162	2.00067
ILMN_1682993	NKG7	0.309469	2.00049
ILMN_3246360	-	0.174642	2.00025
ILMN_1697377	-	0.085661	-2.0043
ILMN_3302919	MYOF	0.101175	-2.00866
ILMN_2106658	BLZF1	0.033927	-2.01467
ILMN_1703538	AIF1	0.119245	-2.01603
ILMN_1791511	TMEM176A	0.177689	-2.01718
ILMN_2215382	DDX51	0.100677	-2.01794
ILMN_2404795	SULT1A1	0.074647	-2.01872
ILMN_1782749	ZNF468	0.130603	-2.02535
ILMN_3238618	-	0.079913	-2.02828
ILMN_2339835	PTGS1	0.071163	-2.03192
ILMN_3199628	-	0.023779	-2.03733
ILMN_2219618	-	0.05233	-2.04442
ILMN_3235637	-	0.109948	-2.04464
ILMN_1768392	-	0.061009	-2.045
ILMN_1772964	CCL8	0.515024	-2.04507
ILMN_1714602	CD86	0.087216	-2.05093
ILMN_3247256	-	0.088405	-2.05496
ILMN_1651354	SPP1	0.188282	-2.05972
ILMN_2399463	VAV3	0.10942	-2.06136
ILMN_1772131	IL1R2	0.235579	-2.06768
ILMN_2176882	ZNF69	0.178945	-2.06881
ILMN_3239653	RAX2	0.121192	-2.06943
ILMN_1752592	HLA-DRB4	0.248151	-2.07108
ILMN_3286204	-	0.067716	-2.07872
ILMN_2212823	ZNF577	0.223088	-2.07979
ILMN_2106380	TNFSF15	0.21204	-2.08402
ILMN_3235912	-	0.080751	-2.0872
ILMN_1776649	LRRK2	0.128983	-2.08851
ILMN_2073543	HYPK	0.153476	-2.0968
ILMN_3213185	-	0.07223	-2.10531
ILMN_1809750	TDRD1	0.158798	-2.11061
ILMN_2070043	PPM1K	0.143552	-2.11083
ILMN_2112580	FCGR3A	0.062532	-2.11468
ILMN_3236377	C2orf69	0.048745	-2.12074
ILMN_2286014	CATSPER2	0.071214	-2.12199
ILMN_2219437	PRRG4	0.128766	-2.12707
ILMN_1857081	-	0.110095	-2.12783
ILMN_1730678	-	0.040993	-2.13199
ILMN_3180420	LOC100129269	0.174823	-2.13906
ILMN_1684306	S100A4	0.208079	-2.14012
ILMN_1715715	CEBPA	0.153237	-2.14726
ILMN_2405684	BIRC3	0.111731	-2.1632
ILMN_3206804	-	0.032962	-2.16352
ILMN_2235745	GRIPAP1	0.19332	-2.16685
ILMN_1763000	ADAP2	0.17956	-2.17053
ILMN_2115490	NBPF10	0.386255	-2.17872
ILMN_1814039	-	0.018785	-2.17884
ILMN_1870457	-	0.078322	-2.18136
ILMN_1693225	-	0.050068	-2.18351
ILMN_3285742	-	0.079673	-2.18833
ILMN_1769508	PIGX	0.107731	-2.19655
ILMN_2175094	TDRD1	0.124952	-2.20176
ILMN_2052495	-	0.087851	-2.21421
ILMN_1710192	-	0.076489	-2.21547
ILMN_2262275	TRIM13	0.141021	-2.21697
ILMN_1776038	UBXN2A	0.082564	-2.22711
ILMN_2407389	GPNMB	0.020505	-2.22775
ILMN_1677530	THAP4	0.023669	-2.22869
ILMN_1751851	CECR1	0.087471	-2.234
ILMN_3228688	-	0.163298	-2.23591
ILMN_2122511	CCBE1	0.069399	-2.2371
ILMN_2112988	-	0.105801	-2.25091
ILMN_1686623	CSF1R	0.158373	-2.25093
ILMN_2150465	C5orf28	0.090496	-2.26534
ILMN_1661519	C6orf174	0.126176	-2.26786
ILMN_1808405	-	0.2408	-2.26926
ILMN_2155322	ZNF652	0.074895	-2.27179
ILMN_3218292	-	0.082382	-2.28226
ILMN_3235410	-	0.100498	-2.28379
ILMN_3251605	KLHL28	0.152558	-2.28883
ILMN_1693789	ALPP	0.082463	-2.29531
ILMN_2313889	ZNF682	0.092209	-2.29942
ILMN_1743290	GP9	0.02825	-2.30566
ILMN_3245600	-	0.068758	-2.30683
ILMN_1682197	NFXL1	0.339739	-2.31026
ILMN_1805750	IFITM3	0.101006	-2.31805
ILMN_3243175	-	0.030715	-2.32663
ILMN_2078547	LUC7L2	0.157791	-2.32892
ILMN_1688373	LST1	0.06468	-2.33702
ILMN_1668726	NFYB	0.087844	-2.33863
ILMN_1750093	-	0.032441	-2.3418
ILMN_2396020	DUSP6	0.116364	-2.34328
ILMN_1900734	-	0.169025	-2.34505
ILMN_1881909	SNAR-A2	0.05115	-2.34674
ILMN_1690237	-	0.07658	-2.35558
ILMN_1713706	ZNF786	0.090779	-2.35654
ILMN_3251723	PNPT1	0.048083	-2.36007
ILMN_2066066	-	0.154804	-2.36876
ILMN_1777318	C9orf64	0.04783	-2.37189
ILMN_1785703	LMOD3	0.143911	-2.37542
ILMN_1904980	-	0.138165	-2.37749
ILMN_3242271	GAPT	0.330892	-2.37859
ILMN_3237177	FAM175A	0.13495	-2.38545
ILMN_2222101	N4BP2	0.077068	-2.38905
ILMN_2334296	IL18BP	0.102597	-2.39129
ILMN_2117569	DEM1	0.099548	-2.39424
ILMN_2415979	KIAA1751	0.094197	-2.39444
ILMN_1762899	EGR1	0.034487	-2.39663
ILMN_1721349	MAGT1	0.112631	-2.39697
ILMN_2391178	STAR	0.057141	-2.40072
ILMN_3181480	-	0.089701	-2.40934
ILMN_1783060	-	0.132592	-2.41111
ILMN_1680279	USP49	0.076969	-2.41803
ILMN_2352245	RASSF6	0.143684	-2.42356
ILMN_1872419	-	0.102042	-2.42494
ILMN_2106656	BLZF1	0.14922	-2.43348
ILMN_3231944	-	0.064065	-2.43409
ILMN_2150294	FKBP14	0.109226	-2.43898
ILMN_2312228	FUT6	0.0938	-2.44169
ILMN_1713058	PSTPIP2	0.037931	-2.44565
ILMN_3281327	-	0.108664	-2.45358
ILMN_1777982	USF1	0.003873	-2.4536
ILMN_3234384	-	0.035496	-2.45447
ILMN_1682312	CYBB	0.256157	-2.46188
ILMN_2121068	ADAM17	0.080523	-2.46545
ILMN_1784300	TUBA4A	0.009471	-2.46798
ILMN_3237703	-	0.05922	-2.47405
ILMN_2204909	XRCC2	0.129348	-2.47622
ILMN_3240177	LLPH	0.0558	-2.47847
ILMN_1718311	-	0.029904	-2.48319
ILMN_3178553	LOC100128126	0.080024	-2.48551
ILMN_2129545	GNB4	0.130439	-2.48676
ILMN_1736008	YRDC	0.095132	-2.48776
ILMN_1801040	SPN	0.100373	-2.48899
ILMN_2140990	CAMK1	0.085505	-2.49475
ILMN_3242038	GPX8	0.056513	-2.49645
ILMN_1675191	GAPT	0.316763	-2.49898
ILMN_3289172	-	0.054292	-2.50242
ILMN_3260286	-	0.031075	-2.50814
ILMN_1671661	HSD17B7	0.105808	-2.50889
ILMN_3262849	-	0.124078	-2.50908
ILMN_1722834	RGS12	0.017811	-2.50974
ILMN_1689552	FAM63A	0.125128	-2.51788
ILMN_3223500	LOC728903	0.08975	-2.52137
ILMN_1777049	ZNF160	0.070244	-2.53185
ILMN_2105033	PLDN	0.086836	-2.5384
ILMN_1678757	-	0.080778	-2.54321
ILMN_2096970	MYO3B	0.097941	-2.54492
ILMN_1771618	-	0.051853	-2.54663
ILMN_3238053	LOC100129211	0.095426	-2.55303
ILMN_3265143	-	0.058319	-2.56527
ILMN_3237404	LOC100132585	0.065576	-2.56605
ILMN_3215461	PLEKHM3	0.059274	-2.56721
ILMN_3261439	LOC100128098	0.077165	-2.57002
ILMN_2189870	FCF1	0.040535	-2.57339
ILMN_3245194	LOC100132323	0.031785	-2.57546
ILMN_1870062	-	0.026685	-2.57732
ILMN_2190779	PHAX	0.086171	-2.57868
ILMN_1780533	RNASE6	0.096933	-2.58374
ILMN_1789106	IPP	0.065443	-2.58478
ILMN_3261345	-	0.048545	-2.58949
ILMN_1756152	MFSD11	0.091913	-2.59382
ILMN_2101650	MBTD1	0.053523	-2.59646
ILMN_1812105	-	0.057674	-2.60162
ILMN_3201643	-	0.082053	-2.60317
ILMN_2091707	LOC123688	0.079845	-2.61815
ILMN_1700466	-	0.026535	-2.62736
ILMN_2279834	ZNF483	0.110805	-2.63377
ILMN_2101651	MBTD1	0.070308	-2.63437
ILMN_2148668	RCBTB2	0.176004	-2.63594
ILMN_3302499	-	0.070453	-2.63821
ILMN_2370135	HNRNPU	0.098824	-2.64006
ILMN_2082893	-	0.03638	-2.64788
ILMN_3296943	-	0.03579	-2.66187
ILMN_1748968	ATG10	0.125115	-2.66858
ILMN_3287996	-	0.057279	-2.67061
ILMN_3249667	-	0.21621	-2.67328
ILMN_3246255	-	0.07307	-2.69284
ILMN_1719072	-	0.074099	-2.69665
ILMN_1654320	-	0.027283	-2.70692
ILMN_2095660	TMEM156	0.084596	-2.70845
ILMN_3256926	-	0.062099	-2.72236
ILMN_2407851	-	0.064844	-2.72323
ILMN_1685365	ZNF773	0.051596	-2.72784
ILMN_3263375	-	0.016363	-2.73592
ILMN_1815578	ZNF222	0.056892	-2.74491
ILMN_1745841	-	0.102182	-2.74842
ILMN_3242008	DEM1	0.025617	-2.75154
ILMN_2279367	FCAR	0.087243	-2.77425
ILMN_3244319	CCDC125	0.058557	-2.77577
ILMN_2246083	C7orf28B	0.149064	-2.78279
ILMN_2180239	DOPEY2	0.03881	-2.78584
ILMN_3269655	-	0.029753	-2.7946
ILMN_1755114	EIF2AK4	0.099167	-2.79607
ILMN_2394132	C2orf56	0.072395	-2.8015
ILMN_1912662	-	0.063769	-2.80529
ILMN_3248941	C6orf225	0.037058	-2.81021
ILMN_1710280	TUBB1	0.099062	-2.81251
ILMN_2132599	ANKRD22	0.03915	-2.81536
ILMN_2066849	FAM26F	0.039383	-2.81696
ILMN_2184789	HSCB	0.062061	-2.82423
ILMN_3291673	-	0.03462	-2.82856
ILMN_3294213	-	0.094976	-2.84824
ILMN_1915783	-	0.110082	-2.85059
ILMN_2106265	GDPD1	0.086585	-2.85257
ILMN_1794068	RFX4	0.033315	-2.86674
ILMN_2089175	SYAP1	0.058581	-2.86839
ILMN_1773236	-	0.063722	-2.87807
ILMN_2207505	LEP	0.065517	-2.88386
ILMN_2224907	C4orf34	0.073452	-2.88732
ILMN_1699383	-	0.073485	-2.89347
ILMN_1731203	KIAA1618	0.051579	-2.90178
ILMN_1815895	-	0.157175	-2.90345
ILMN_3239895	-	0.034322	-2.90537
ILMN_2093748	ZNF669	0.099697	-2.90623
ILMN_1678457	ZNF600	0.041422	-2.90714
ILMN_1693740	-	0.064833	-2.91448
ILMN_3231550	-	0.047897	-2.9261
ILMN_3239361	LOC100133298	0.070118	-2.92835
ILMN_3245380	ZNF860	0.115476	-2.92886
ILMN_3183750	-	0.061609	-2.92937
ILMN_3304396	-	0.051782	-2.93079
ILMN_3187470	-	0.050401	-2.94372
ILMN_2059844	ANKRD44	0.084547	-2.94527
ILMN_2273224	SLC4A5	0.061429	-2.96413
ILMN_1709164	-	0.050079	-2.97803
ILMN_1738482	HAUS2	0.056066	-2.98535
ILMN_3249658	-	0.058781	-2.99729
ILMN_2133784	PATE2	0.035069	-2.99904
ILMN_3281651	-	0.052088	-3.00474
ILMN_1694399	-	0.044788	-3.00595
ILMN_2290732	ZNF626	0.043069	-3.00693
ILMN_3235221	-	0.195341	-3.00739
ILMN_2225974	GCLM	0.044675	-3.00845
ILMN_2365176	ALDH8A1	0.032106	-3.00944
ILMN_2243516	C11orf63	0.09331	-3.01064
ILMN_1688490	-	0.062524	-3.01946
ILMN_1780496	-	0.015941	-3.02683
ILMN_1791759	CXCL10	0.100534	-3.03811
ILMN_1737878	-	0.027688	-3.04121
ILMN_2103480	ZNF320	0.047177	-3.04576
ILMN_2152257	SSTR2	0.051135	-3.05123
ILMN_3233239	-	0.039893	-3.05555
ILMN_1651499	-	0.053827	-3.07994
ILMN_1652533	-	0.0696	-3.09239
ILMN_3187425	-	0.067419	-3.10273
ILMN_1738678	-	0.068667	-3.10967
ILMN_2053538	RHBDL2	0.062551	-3.12038
ILMN_2233050	PLA2G2D	0.05347	-3.12254
ILMN_3285162	-	0.087953	-3.13647
ILMN_2054554	DTWD2	0.036591	-3.15594
ILMN_3181439	-	0.038368	-3.15599
ILMN_3229038	LOC728310	0.04723	-3.16999
ILMN_2048811	NUBPL	0.031767	-3.17329
ILMN_3216365	-	0.040533	-3.18539
ILMN_1671039	GALNT3	0.087591	-3.19209
ILMN_3243568	-	0.042624	-3.19988
ILMN_1812250	-	0.062341	-3.20784
ILMN_1721204	-	0.032254	-3.21556
ILMN_2205470	FAM153B	0.046126	-3.21748
ILMN_1787314	ICA1L	0.061829	-3.24026
ILMN_2123415	BMP8B	0.047433	-3.26513
ILMN_3225673	-	0.055522	-3.2652
ILMN_3182735	LOC100129518	0.025786	-3.27122
ILMN_1746314	EVI5	0.079922	-3.27149
ILMN_3267800	-	0.077691	-3.28178
ILMN_3235006	-	0.051874	-3.29213
ILMN_1784863	CD36	0.115639	-3.29273
ILMN_2149952	-	0.040935	-3.29293
ILMN_1653412	RAX2	0.067204	-3.29631
ILMN_2203807	MRP63	0.086641	-3.30392
ILMN_2270845	WDR74	0.053071	-3.32674
ILMN_3283090	-	0.043749	-3.32916
ILMN_1677691	-	0.056262	-3.33561
ILMN_2093389	SNAPC1	0.057251	-3.33579
ILMN_3274790	-	0.01447	-3.33667
ILMN_2168952	DENR	0.047716	-3.3457
ILMN_3238491	-	0.073435	-3.35162
ILMN_3294134	-	0.06002	-3.36188
ILMN_2346137	ZNF557	0.041142	-3.37552
ILMN_2113535	PCYOX1	0.068979	-3.40539
ILMN_3187283	-	0.049339	-3.41392
ILMN_1859007	-	0.039151	-3.42262
ILMN_3260180	-	0.046058	-3.42345
ILMN_2363027	RAD51	0.059932	-3.42414
ILMN_1735910	VMO1	0.000762	-3.42444
ILMN_3251944	-	0.057972	-3.42958
ILMN_1746919	-	0.06258	-3.43536
ILMN_1656393	PPP2R3A	0.0474	-3.44991
ILMN_1916457	-	0.055427	-3.45065
ILMN_2228196	C6orf170	0.05854	-3.46852
ILMN_2362681	CES2	0.029204	-3.52709
ILMN_2061419	-	0.059297	-3.52974
ILMN_1743476	-	0.031369	-3.53076
ILMN_1679083	-	0.062602	-3.55581
ILMN_2383107	VPS41	0.033502	-3.55872
ILMN_2162972	LYZ	0.034881	-3.57179
ILMN_1712532	CARD9	0.059516	-3.6223
ILMN_1690114	PTPLAD2	0.018123	-3.62744
ILMN_2047885	PCDHB9	0.03544	-3.66952
ILMN_2321931	DCLRE1C	0.032906	-3.67099
ILMN_3301585	-	0.048098	-3.67598
ILMN_3253787	-	0.037228	-3.67662
ILMN_1801205	GPNMB	0.019268	-3.68564
ILMN_2246548	-	0.03228	-3.70669
ILMN_3235964	-	0.022978	-3.71339
ILMN_1815205	LYZ	0.249068	-3.73858
ILMN_3249244	TMEM106A	0.043945	-3.75919
ILMN_2161286	FAM40B	0.03095	-3.77383
ILMN_3228529	-	0.030554	-3.95525
ILMN_3230608	NBPF8	0.037786	-4.04337
ILMN_1669523	FOS	0.03355	-4.08563
ILMN_1705686	NRGN	0.011569	-4.10512
ILMN_1792473	AIF1	0.020859	-4.14003
ILMN_2159694	HLA-DRB4	0.071126	-4.20386
ILMN_1774761	-	0.036681	-4.21885
ILMN_1769895	-	0.03298	-4.29027
ILMN_3200362	-	0.02722	-4.29766
ILMN_2371280	CSF3R	0.006288	-4.44505
ILMN_1728799	FBP1	0.00033	-4.45213
ILMN_2134453	FCGR3B	0.039575	-4.51492
ILMN_1680192	APOBEC3A	6.8e-05	-4.58047
ILMN_1655987	STAB1	0.013381	-4.77263
ILMN_1806165	HSPA6	0.037785	-4.83679
ILMN_1656938	-	0.000802	-4.84358
ILMN_2333670	RNASE1	0.077371	-5.28992
ILMN_1796094	CD36	0.031083	-5.67899
ILMN_3243714	HLA-DRB4	0.032247	-5.71467
ILMN_1769013	ASGR1	4.9e-05	-5.78889
ILMN_1789627	2005-09-01	0.034991	-6.00906
ILMN_1728639	FCGR3B	0.048804	-6.49629
ILMN_1663866	TGFBI	0.056379	-7.33303
ILMN_1693009	FGL2	0.020703	-9.19021
ILMN_2203271	FPR3	0.012619	-10.267
ILMN_1752728	FUCA1	0.002385	-11.3539
ILMN_1668063	FCN1	0.008101	-22.5232

## Sheet: Low Basal levels IL-1β
Penicillium Stimulation vs. Low Basal levels IL-1β
ILMN ID	Gene ID	P-value	Fold Change
ILMN_1775501	IL1B	5e-06	55.1661
ILMN_1752562	CXCL5	2e-06	51.2387
ILMN_1699651	IL6	7e-06	40.8626
ILMN_2054297	PTGS2	0.000118	39.6591
ILMN_2171384	CXCL5	9e-06	38.9232
ILMN_1747355	CCL3L1	0.000136	36.366
ILMN_1657234	CCL20	2.4e-05	34.892
ILMN_1671509	CCL3	0.000128	34.4454
ILMN_1658483	IL1A	1.6e-05	34.1341
ILMN_1787897	CXCL1	9e-06	31.358
ILMN_1773245	CCL3L1	0.002762	30.2211
ILMN_2218856	CCL3L1	0.00047	28.6974
ILMN_1813704	KIAA1199	3e-06	28.4264
ILMN_1682636	CXCL2	0.000178	20.9284
ILMN_2150851	SERPINB2	0.001392	20.7201
ILMN_1657435	MT1M	0.000251	17.3181
ILMN_2105573	CCL3L3	0.001735	17.277
ILMN_2173611	MT1E	0.000988	16.1533
ILMN_2406501	SOD2	0.000522	15.0534
ILMN_1666733	IL8	0.002659	14.2351
ILMN_1653871	NAMPT	1.5e-05	13.1253
ILMN_1691156	MT1A	0.000613	12.9729
ILMN_1716276	CCL4L1	0.002201	12.9706
ILMN_1715401	MT1G	0.005438	12.782
ILMN_2124802	MT1H	0.004131	12.7236
ILMN_1802653	EBI3	0.000577	11.9035
ILMN_1774685	IL24	0.011264	11.2587
ILMN_3235832	-	0.002436	10.9851
ILMN_1769129	CCL19	0.010103	10.8793
ILMN_2380237	C1QTNF1	2e-06	10.4229
ILMN_1810978	MUCL1	0.048584	9.89911
ILMN_1661631	LILRA3	0.001701	9.25299
ILMN_2374340	PLAUR	0.000197	9.03923
ILMN_2408543	PLAUR	4.6e-05	8.9282
ILMN_1775170	MT1X	0.008237	8.69243
ILMN_1748751	-	0.001566	8.13407
ILMN_1718766	MT1F	0.007971	8.0638
ILMN_1707591	TNIP3	0.000683	8.05809
ILMN_3237878	-	0.002627	8.03747
ILMN_2158713	IL1F9	0.000871	7.9821
ILMN_1704730	CD93	0.001509	7.68407
ILMN_1769388	GJB2	0.00133	7.54333
ILMN_1711838	SLC25A24	0.000394	7.41934
ILMN_1786303	LILRA3	0.002842	7.19179
ILMN_2186061	PFKFB3	1.3e-05	7.13548
ILMN_2161577	CXCL6	0.000904	6.95513
ILMN_1726448	MMP1	0.006932	6.94107
ILMN_1688231	TREM1	0.000369	6.92815
ILMN_3248551	FAM148B	0.001445	6.8537
ILMN_1689734	IL1RN	0.015584	6.64031
ILMN_1781001	SOCS3	0.000209	6.63097
ILMN_2136089	-	0.002054	6.61548
ILMN_1753111	NAMPT	0.011559	6.61368
ILMN_2407799	IL24	0.021398	6.38231
ILMN_1776188	MAP1LC3A	0.000391	6.16487
ILMN_1715068	AQP9	0.002249	6.16205
ILMN_3239965	IDO1	0.008969	6.14801
ILMN_2336781	SOD2	0.004363	6.12589
ILMN_1653026	PLAC8	0.004824	6.09037
ILMN_1774874	IL1RN	0.00553	6.07646
ILMN_1660847	PFKFB3	3.9e-05	6.06244
ILMN_1762713	C19orf59	0.027138	6.00552
ILMN_2093343	PLAC8	0.007581	5.91021
ILMN_1686109	CCL23	0.001098	5.89474
ILMN_1683774	IL2RA	0.000777	5.88378
ILMN_1767685	SERPINB7	0.000558	5.81437
ILMN_1662640	-	0.000983	5.81237
ILMN_1695316	SLC39A8	0.003095	5.6299
ILMN_1670490	PDPN	0.001858	5.52436
ILMN_1678087	MAP3K4	0.001616	5.52276
ILMN_1788416	FAM108C1	5.8e-05	5.51926
ILMN_1799575	IL19	0.018651	5.3904
ILMN_2092118	FPR1	0.015847	5.33815
ILMN_1723912	IFI44L	0.036011	5.27587
ILMN_1680314	TXN	0.006204	5.2732
ILMN_1737157	GRAMD1A	0.003396	5.25369
ILMN_1785345	GPR84	0.002116	5.16493
ILMN_1807372	ADORA2A	0.00235	5.11197
ILMN_2192072	MMP7	0.035309	5.09158
ILMN_1708934	ADM	0.010486	4.98267
ILMN_1812995	CTSL1	0.000405	4.8968
ILMN_1720373	SLC7A5	0.002738	4.89117
ILMN_1796349	SMPDL3A	0.000276	4.85918
ILMN_1720998	CA12	0.002809	4.8468
ILMN_2100209	CCL4L1	0.036794	4.82828
ILMN_1745964	IRAK2	0.001389	4.80594
ILMN_1656310	IDO1	0.009259	4.78799
ILMN_1770338	TM4SF1	0.003507	4.6979
ILMN_1651826	BASP1	0.00085	4.55958
ILMN_1713751	ADAM19	0.012824	4.53282
ILMN_2038776	TXN	0.005632	4.52884
ILMN_1708779	GNLY	0.004402	4.42716
ILMN_1748283	PIM2	0.002344	4.41276
ILMN_2074860	-	0.025981	4.39073
ILMN_1701514	TRAF3IP2	5e-05	4.35011
ILMN_1805410	C15orf48	0.020585	4.347
ILMN_1661599	DDIT4	0.008002	4.32506
ILMN_1694757	CTSL1	0.001182	4.3022
ILMN_2374036	CTSL1	0.001131	4.22576
ILMN_1697069	CSF3	8.5e-05	4.20792
ILMN_3235755	-	0.029027	4.14794
ILMN_1752526	RNF144B	0.000503	4.11403
ILMN_1802808	-	0.006941	4.07415
ILMN_1776181	BIRC3	0.010435	4.07364
ILMN_1787266	SPINK1	0.015755	4.02998
ILMN_1766169	BCAT1	0.000154	3.99379
ILMN_1737514	KYNU	0.001021	3.98053
ILMN_1655229	SLC7A11	0.000384	3.96686
ILMN_2173291	CYP4B1	0.000312	3.95933
ILMN_1682592	IL19	0.040919	3.94889
ILMN_1774733	SOCS1	0.003116	3.94088
ILMN_2338452	SERPINA1	0.011097	3.91187
ILMN_3243061	SIGLEC14	0.001026	3.89084
ILMN_1691508	PLAUR	0.000326	3.86085
ILMN_1790692	GNLY	0.014436	3.8554
ILMN_1792323	HDC	0.035828	3.80636
ILMN_3308138	-	0.043817	3.71953
ILMN_1672295	ZC3H12A	0.004548	3.68773
ILMN_1778321	SLC2A6	0.0011	3.64705
ILMN_1782704	CD19	0.017757	3.63433
ILMN_1720158	ETS2	0.00054	3.63091
ILMN_1691846	G0S2	0.037882	3.62977
ILMN_1766054	ABCA1	0.000596	3.6102
ILMN_1782389	LAD1	0.008032	3.6072
ILMN_1723486	HK2	0.025275	3.59101
ILMN_1815023	PIM1	0.009001	3.54376
ILMN_1774287	CFB	0.014859	3.52823
ILMN_3308265	-	0.000194	3.49106
ILMN_1862684	-	0.002799	3.47646
ILMN_3248910	-	0.031661	3.46132
ILMN_3242586	RHOU	0.004099	3.45142
ILMN_1682717	IER3	0.036112	3.44908
ILMN_1656501	DUSP5	0.009881	3.42644
ILMN_1707434	-	0.00839	3.42001
ILMN_1670926	GALNAC4S-6ST	0.009213	3.40331
ILMN_1714278	C9orf30	8.4e-05	3.34462
ILMN_1741404	MSC	0.000686	3.31143
ILMN_1715175	MET	0.000206	3.28573
ILMN_1784602	CDKN1A	0.007725	3.26807
ILMN_1713266	FAM46C	0.040414	3.25758
ILMN_1674167	IL10	0.004153	3.25035
ILMN_2393296	GK	0.000143	3.2464
ILMN_1698218	TRAF1	0.002426	3.24593
ILMN_1651296	-	0.000708	3.23786
ILMN_1725471	GK	0.000906	3.23656
ILMN_3193271	IRG1	0.032027	3.22879
ILMN_1788203	HEY1	9.9e-05	3.17228
ILMN_1801246	IFITM1	0.012502	3.12865
ILMN_2395139	SERPINB7	0.001155	3.12265
ILMN_1671142	GPR68	0.029019	3.12219
ILMN_1700413	MAFF	0.000794	3.09822
ILMN_3253456	FNDC3B	0.006244	3.09024
ILMN_1726456	SLC3A2	0.011141	3.0838
ILMN_1767281	PPBP	0.00675	3.0765
ILMN_1654639	HERC6	0.022798	3.06303
ILMN_1798256	UPP1	0.009149	3.03848
ILMN_1681591	PTPN1	0.018501	3.03587
ILMN_1792538	CD7	0.047571	3.03549
ILMN_2348788	CD44	0.027709	3.01762
ILMN_1719696	PLD1	0.000572	3.01731
ILMN_2103107	ADAMDEC1	0.002944	3.00064
ILMN_1768534	BHLHE40	0.007834	2.99989
ILMN_2328666	CD83	0.026897	2.98959
ILMN_1811364	-	0.015091	2.98846
ILMN_2322768	CSF3	0.000148	2.96109
ILMN_1764030	CCL23	0.006773	2.94127
ILMN_1679838	WBP5	0.000396	2.93816
ILMN_1786273	C1orf122	0.000719	2.93215
ILMN_1684887	SAMSN1	0.010331	2.93193
ILMN_1779547	HPSE	0.003695	2.91424
ILMN_1810275	SLC7A7	0.019189	2.91396
ILMN_3192001	CCL15	0.00244	2.89629
ILMN_1808707	FSCN1	0.038911	2.89076
ILMN_2123743	FCER1G	0.002438	2.88424
ILMN_1741165	SLC11A1	0.007664	2.88066
ILMN_1665455	DCUN1D3	2.1e-05	2.87872
ILMN_1674563	CCL4	0.044562	2.85092
ILMN_1758939	RIPK2	0.003298	2.84153
ILMN_1780601	EMR1	0.002083	2.84049
ILMN_1803686	ADA	0.025142	2.82951
ILMN_1721833	IER5	0.013211	2.81327
ILMN_1683313	ST3GAL1	0.048818	2.77522
ILMN_2078592	C6orf105	0.045157	2.7587
ILMN_1727200	SLCO4A1	0.002851	2.75844
ILMN_2390853	CTSH	0.027624	2.75291
ILMN_1727098	PPP1R16B	0.03726	2.75074
ILMN_1656011	RGS1	0.042585	2.74952
ILMN_1661695	IRAK3	0.014488	2.74899
ILMN_2214678	MXD1	0.021925	2.74373
ILMN_1684585	ACSL1	0.002854	2.74238
ILMN_1812759	GCH1	0.005329	2.73091
ILMN_1702691	TNFAIP3	0.011406	2.72055
ILMN_3178302	FNDC3B	0.008213	2.7018
ILMN_1761797	CSTB	0.003517	2.69841
ILMN_1764788	TNFRSF1B	0.000719	2.69219
ILMN_1780582	CD83	0.029601	2.69014
ILMN_1716909	ADAMDEC1	0.000346	2.68552
ILMN_1752899	BCL11A	0.015417	2.67474
ILMN_1669376	DRAM	0.036319	2.66974
ILMN_1699695	TNFRSF21	0.01497	2.66931
ILMN_1710326	CLDND1	0.036286	2.66121
ILMN_1786601	PLAGL2	0.002248	2.64083
ILMN_1343295	GAPDH	0.000482	2.62817
ILMN_1705737	IMPDH2	0.034515	2.62379
ILMN_3190833	CCRL2	0.03257	2.60499
ILMN_2225537	PTGR1	0.004362	2.59625
ILMN_1779258	-	0.04212	2.59546
ILMN_1743373	DLL1	0.003043	2.59263
ILMN_1774739	MMP14	0.006122	2.5815
ILMN_2352563	CLDND1	0.024713	2.57982
ILMN_2380801	FYN	0.035252	2.57662
ILMN_2112256	TNFRSF4	0.013627	2.57633
ILMN_1782419	GNG11	0.001523	2.56591
ILMN_1668822	BATF	0.020568	2.55102
ILMN_1746517	KYNU	0.005245	2.53861
ILMN_1787567	TSC22D1	0.003303	2.53291
ILMN_1710514	BCL3	0.012448	2.53104
ILMN_1683146	FTH1	0.00056	2.52946
ILMN_1661861	CSF2	0.049647	2.52756
ILMN_2174574	-	0.008582	2.5078
ILMN_1707339	BTG3	0.001825	2.49391
ILMN_1674243	TFRC	0.03671	2.48105
ILMN_1759563	NRIP3	0.005088	2.48022
ILMN_1763688	C17orf49	0.013506	2.45992
ILMN_1676575	IKZF1	0.045601	2.4598
ILMN_1743145	ERAP2	0.023183	2.45459
ILMN_1669927	ICOS	0.045463	2.44479
ILMN_1724040	ANKRD57	0.007117	2.43876
ILMN_2392569	FPR2	0.000681	2.42625
ILMN_1769383	GIMAP5	0.027255	2.41977
ILMN_1773742	DNAJB9	0.000243	2.40909
ILMN_1799062	NFKB2	0.023235	2.4059
ILMN_1695290	FERMT2	4.3e-05	2.40471
ILMN_2413644	TM4SF19	0.003527	2.40355
ILMN_1668865	SLC2A14	0.00277	2.40188
ILMN_2092850	HPSE	0.034166	2.39948
ILMN_2172174	NP	0.00205	2.39939
ILMN_1792455	TMEM158	0.021417	2.39909
ILMN_1652185	IL4R	0.023483	2.39747
ILMN_1707748	-	0.009391	2.38965
ILMN_1715024	LSS	0.012775	2.38819
ILMN_1764723	SH3PXD2B	0.016554	2.38503
ILMN_1711048	ZBTB17	0.007124	2.38422
ILMN_2338038	AK3L1	0.000645	2.38132
ILMN_1655549	SIGLEC10	0.014851	2.38124
ILMN_1815086	NINJ1	0.037948	2.37881
ILMN_1764090	AK3L1	0.000836	2.3777
ILMN_2375879	VEGFA	0.002006	2.37198
ILMN_1860638	ST3GAL1	0.039865	2.36757
ILMN_1808811	SBNO2	0.015506	2.35595
ILMN_1808196	GSTO1	0.004446	2.35499
ILMN_1739335	-	0.046736	2.34731
ILMN_2154052	KDSR	0.04199	2.34235
ILMN_2337928	CXCR5	0.034926	2.34138
ILMN_2340259	PDE4B	0.007569	2.34137
ILMN_1814156	PSMB7	0.008338	2.34042
ILMN_1784005	-	0.000492	2.33451
ILMN_1707627	TPI1	0.008434	2.3333
ILMN_1781155	LYN	0.032186	2.32664
ILMN_1678490	RILPL2	0.005552	2.32516
ILMN_1676946	AP3M2	0.047369	2.31813
ILMN_1652777	CDC42EP2	0.000763	2.31715
ILMN_1811258	RELB	0.005603	2.31521
ILMN_1810942	CYP3A5	0.016543	2.30797
ILMN_1693766	CEP135	0.022581	2.30636
ILMN_1770085	BTG2	0.010643	2.3025
ILMN_1761281	LOC441019	0.009086	2.30192
ILMN_1737314	BCL6	0.032355	2.3018
ILMN_1784661	TMEM2	0.031576	2.3005
ILMN_1775380	SMOX	0.001533	2.2985
ILMN_2323933	LAIR2	0.029703	2.2949
ILMN_1785646	PMP22	0.01416	2.29366
ILMN_3294741	-	0.042964	2.2936
ILMN_1658053	DYNLRB1	0.02018	2.29355
ILMN_1671337	SLC2A5	0.000553	2.29075
ILMN_1656682	AZIN1	0.029033	2.28202
ILMN_1719695	NFKBIZ	0.004218	2.27982
ILMN_1654319	HAPLN3	0.049958	2.27831
ILMN_1738816	FOXO1	0.044392	2.27083
ILMN_1730999	TPR	0.011843	2.26979
ILMN_1732921	ITGB8	0.002256	2.26788
ILMN_1655930	ELL2	0.012817	2.2646
ILMN_1703123	CSRNP1	0.038375	2.26365
ILMN_1700762	PBX4	0.016768	2.25628
ILMN_3307940	-	0.001487	2.25548
ILMN_2225318	SMS	0.028303	2.25447
ILMN_1736939	UGCG	0.014863	2.25093
ILMN_2390859	NFKB2	0.026724	2.24833
ILMN_1757732	OSGIN2	0.000214	2.24793
ILMN_2091846	-	0.015425	2.24358
ILMN_1748206	C20orf160	0.004429	2.24209
ILMN_1761566	C5orf32	0.007449	2.23865
ILMN_2386008	MPZL1	0.007139	2.23705
ILMN_3283680	-	0.038417	2.23704
ILMN_1701613	RARRES3	0.012618	2.2355
ILMN_1763260	HIF1A	0.036646	2.22555
ILMN_1673357	SLA2	0.032278	2.21919
ILMN_1651832	EHD1	0.021941	2.21869
ILMN_1773388	C13orf18	0.01879	2.2162
ILMN_2150654	ZSWIM4	0.042263	2.21548
ILMN_1737580	PPPDE2	0.017391	2.21298
ILMN_1773760	PAICS	0.04982	2.2079
ILMN_1738767	PLP2	0.002936	2.19943
ILMN_1662973	CD82	0.015862	2.19434
ILMN_1679041	SLC3A2	0.029948	2.19225
ILMN_1791771	HCK	0.040521	2.18778
ILMN_1705247	ACSL5	0.047761	2.18568
ILMN_1782922	PDE4B	0.008959	2.18011
ILMN_1807042	MARCKS	0.00529	2.1634
ILMN_1787275	STAG3	0.010256	2.16235
ILMN_1748904	WTAP	0.033997	2.16217
ILMN_1756862	APOL3	0.047121	2.15985
ILMN_2318643	TGIF1	0.034365	2.15647
ILMN_2061732	YRDC	0.017118	2.1552
ILMN_1801610	-	0.014725	2.15258
ILMN_1703891	TBC1D9	0.027795	2.15134
ILMN_2255133	BCL11A	0.026413	2.15029
ILMN_1778010	IL32	0.029342	2.14654
ILMN_3237627	-	0.002739	2.14421
ILMN_1793770	DNAJB6	0.007961	2.14383
ILMN_1714159	LUZP1	0.001615	2.14274
ILMN_1797728	HMGCS1	0.03056	2.14093
ILMN_1774547	MPRIP	0.029012	2.13973
ILMN_1803988	MCL1	0.013982	2.13921
ILMN_1670638	PITPNC1	0.033081	2.13807
ILMN_2226917	KIAA0247	0.007244	2.1364
ILMN_2082209	TOX2	0.014092	2.13288
ILMN_1714965	NFKB1	0.020321	2.11986
ILMN_2041293	SQLE	0.036887	2.117
ILMN_2073202	MEI1	0.003613	2.10611
ILMN_3200921	-	0.019561	2.10122
ILMN_1731287	ARFGAP3	0.018151	2.10109
ILMN_2318638	TGIF1	0.028866	2.09734
ILMN_1714700	TRIB2	0.036675	2.09343
ILMN_1678454	CASP4	0.010589	2.09246
ILMN_1741159	MAP3K8	0.000794	2.09126
ILMN_1717877	IVNS1ABP	0.031917	2.08791
ILMN_1699644	-	0.009382	2.08455
ILMN_1667162	NKX3-1	0.005419	2.08385
ILMN_1709043	C9orf46	0.046676	2.0835
ILMN_2401978	STAT3	0.045784	2.08122
ILMN_2150196	LRRC25	0.04687	2.07346
ILMN_1802252	GAPDH	0.020854	2.07197
ILMN_3309839	-	1.8e-05	2.07103
ILMN_1785852	OBFC2A	0.041204	2.06322
ILMN_1736806	PAG1	0.013747	2.06285
ILMN_1680856	MAMLD1	9.1e-05	2.06069
ILMN_2320888	CXCR4	0.038568	2.05991
ILMN_3304898	-	0.017126	2.05418
ILMN_2083946	TGFA	0.003157	2.04863
ILMN_3198367	LOC646347	0.01814	2.03795
ILMN_1665004	CASC3	0.030274	2.0364
ILMN_2126706	LMNB1	0.040135	2.03608
ILMN_1718961	BNIP3L	0.005573	2.03575
ILMN_1655796	-	0.006862	2.03446
ILMN_1808059	BCAS4	0.033685	2.03317
ILMN_1701731	AKR1B1	0.005098	2.03251
ILMN_2169439	ITGAV	0.006333	2.03054
ILMN_1734833	NBN	0.035183	2.02465
ILMN_1742052	SERPINB9	0.004011	2.02293
ILMN_1807074	MIF	0.038079	2.02106
ILMN_1813836	DARS	0.015039	2.01987
ILMN_1777660	RNF144A	0.017956	2.01887
ILMN_2134110	SELK	0.035715	2.01812
ILMN_1772302	MTHFS	0.006544	2.01756
ILMN_1790014	-	0.000539	2.01671
ILMN_1771264	ELL3	0.009014	2.01145
ILMN_2358652	NXF1	0.023946	2.01076
ILMN_1682332	GYPC	0.036189	2.00561
ILMN_1784540	KBTBD2	0.016258	2.00336
ILMN_2410929	PAPSS2	0.010011	2.00198
ILMN_1771695	RCBTB2	0.003602	-2.00023
ILMN_1700610	CLEC7A	0.000594	-2.00061
ILMN_1760727	ANG	4.3e-05	-2.00584
ILMN_1713636	S100A6	0.024224	-2.01175
ILMN_1749109	PSAP	0.003763	-2.01928
ILMN_2041101	-	0.002932	-2.02564
ILMN_1687306	LGALS2	0.034216	-2.03269
ILMN_1797731	MS4A6A	0.004355	-2.03504
ILMN_1793517	RASAL1	0.003531	-2.03697
ILMN_1700660	RNF135	0.035636	-2.03747
ILMN_1680996	-	0.007813	-2.05281
ILMN_1748911	SNAP23	0.007366	-2.05403
ILMN_3261938	-	0.034006	-2.0654
ILMN_1733675	MPP1	0.027808	-2.07139
ILMN_1684391	PLOD1	0.009513	-2.07324
ILMN_1743032	CTSS	0.007034	-2.081
ILMN_1745607	A2M	0.000727	-2.08595
ILMN_2190084	VAMP8	0.002689	-2.08842
ILMN_1730032	BOK	0.027471	-2.10621
ILMN_2323992	CLEC7A	0.000895	-2.10995
ILMN_1682928	CPVL	0.000533	-2.11696
ILMN_1689655	HLA-DRA	0.01457	-2.12411
ILMN_2367215	PRCP	0.001464	-2.12753
ILMN_1811702	GRN	0.016952	-2.13502
ILMN_2359800	MS4A6A	0.017044	-2.13803
ILMN_1674985	TMEM51	0.015149	-2.14236
ILMN_1756920	ADAM15	0.006341	-2.14292
ILMN_1803742	CAPZA1	0.024095	-2.15399
ILMN_3236428	TMEM170B	0.000482	-2.1553
ILMN_2157441	HLA-DRA	0.004797	-2.17728
ILMN_1721035	MS4A6A	0.019815	-2.19321
ILMN_1690342	LTA4H	0.001785	-2.2126
ILMN_1769091	PRCP	0.009624	-2.21494
ILMN_1752592	HLA-DRB4	0.047713	-2.22734
ILMN_1705302	FCGRT	0.011763	-2.23951
ILMN_1779015	ZNF467	0.008213	-2.24272
ILMN_1676361	ARHGAP22	0.001239	-2.26809
ILMN_2122374	FAM49B	0.000761	-2.27039
ILMN_1768505	IL13RA1	0.019546	-2.30302
ILMN_3235964	-	0.015194	-2.31681
ILMN_1754894	C1orf162	0.008205	-2.3576
ILMN_1913060	CMKLR1	0.007519	-2.36399
ILMN_1753312	PLXDC2	0.00103	-2.37157
ILMN_1771688	RAB7B	0.001945	-2.37665
ILMN_1733259	ADORA3	0.01577	-2.40895
ILMN_1654396	ITGB2	0.004697	-2.41394
ILMN_2175912	ITGB2	0.003391	-2.42555
ILMN_2078599	ACP5	0.025234	-2.43284
ILMN_3213925	-	0.000576	-2.45673
ILMN_1675448	ZFP36L1	0.005282	-2.48007
ILMN_1684982	PDK4	0.036158	-2.49491
ILMN_1677814	ABCC3	0.02362	-2.49641
ILMN_2246083	C7orf28B	0.037655	-2.52612
ILMN_3282587	-	0.011837	-2.52809
ILMN_3305993	-	0.005977	-2.54224
ILMN_1786429	P2RY5	0.003623	-2.55046
ILMN_1789751	MFSD1	0.011735	-2.57139
ILMN_1688373	LST1	0.006246	-2.57441
ILMN_1785005	NCF4	0.013625	-2.62033
ILMN_3228688	-	0.004035	-2.64248
ILMN_2415303	CLEC10A	0.008938	-2.65669
ILMN_1745994	GAS7	0.003236	-2.71479
ILMN_3219806	UNC93B4	0.032444	-2.77475
ILMN_2066066	-	0.004237	-2.77506
ILMN_1695311	HLA-DMA	0.001099	-2.80389
ILMN_1800078	LMO2	0.001211	-2.83701
ILMN_1707286	PLBD1	0.012797	-2.84044
ILMN_1718936	LST1	0.000188	-2.85482
ILMN_1689518	PECAM1	0.000181	-2.86009
ILMN_1743199	EGR2	0.032292	-2.97376
ILMN_2088437	CX3CR1	0.043056	-2.97826
ILMN_2400759	CPVL	0.000535	-2.9868
ILMN_1714602	CD86	0.004838	-3.00466
ILMN_1772131	IL1R2	0.028117	-3.01384
ILMN_2205963	C10orf54	0.000253	-3.01626
ILMN_2332964	LGMN	0.028989	-3.0543
ILMN_1730816	GPR162	0.004069	-3.08502
ILMN_1791211	DOK2	0.000633	-3.12739
ILMN_2066849	FAM26F	0.001077	-3.14384
ILMN_2311166	ITGB5	0.024434	-3.25434
ILMN_1763000	ADAP2	0.017188	-3.27059
ILMN_1656285	METTL7A	0.002256	-3.28568
ILMN_2334296	IL18BP	0.003571	-3.2864
ILMN_1682312	CYBB	0.035617	-3.32312
ILMN_1688780	S100A4	0.000802	-3.34424
ILMN_1797793	BLVRB	0.00237	-3.38314
ILMN_1752579	ATP6V0A1	0.024163	-3.39716
ILMN_1779852	-	0.005867	-3.42578
ILMN_1684306	S100A4	0.001029	-3.44951
ILMN_1803788	LGALS3	0.003744	-3.45039
ILMN_1682197	NFXL1	0.001369	-3.48949
ILMN_2282641	TBXAS1	0.00477	-3.51358
ILMN_3242271	GAPT	0.00161	-3.64507
ILMN_1740938	APOE	0.010798	-3.65182
ILMN_2140990	CAMK1	0.000148	-3.68564
ILMN_3243714	HLA-DRB4	0.008727	-3.71366
ILMN_1722834	RGS12	0.001354	-3.80311
ILMN_1667748	ANKRD33	0.001955	-3.81766
ILMN_1698019	LGMN	0.012056	-3.83357
ILMN_1666976	PLD3	0.001969	-3.92399
ILMN_1686623	CSF1R	0.00126	-3.9603
ILMN_1695423	CD9	0.004503	-3.9906
ILMN_2162972	LYZ	0.001506	-4.17257
ILMN_1780533	RNASE6	0.000939	-4.18968
ILMN_2371280	CSF3R	0.033636	-4.24237
ILMN_1777190	CFD	0.003316	-4.32155
ILMN_1733998	DHRS9	0.001089	-4.34808
ILMN_1703538	AIF1	0.001744	-4.36288
ILMN_1715715	CEBPA	7.1e-05	-4.57245
ILMN_2148668	RCBTB2	0.000377	-4.71686
ILMN_1792473	AIF1	0.001696	-4.88531
ILMN_2407389	GPNMB	8.3e-05	-5.11536
ILMN_1675191	GAPT	0.003853	-5.13509
ILMN_1735910	VMO1	0.00028	-5.33644
ILMN_1718063	LIPA	0.000648	-5.45149
ILMN_1774761	-	0.001181	-5.66655
ILMN_1769895	-	0.000863	-5.94871
ILMN_1656938	-	0.000325	-6.31443
ILMN_1712532	CARD9	3.9e-05	-6.43172
ILMN_1769013	ASGR1	0.012199	-6.76025
ILMN_1669523	FOS	0.009777	-6.99202
ILMN_1655987	STAB1	0.004024	-7.13144
ILMN_1815205	LYZ	0.013862	-7.86758
ILMN_1784863	CD36	0.003411	-8.05756
ILMN_1801205	GPNMB	4.3e-05	-8.89032
ILMN_2333670	RNASE1	0.00468	-9.19785
ILMN_1663866	TGFBI	0.005866	-9.88815
ILMN_1693009	FGL2	0	-10.4092
ILMN_1796094	CD36	0.000442	-11.2925
ILMN_2203271	FPR3	0.000292	-13.2948
ILMN_1752728	FUCA1	3.1e-05	-20.1532
ILMN_1668063	FCN1	0.000623	-26.1361

## Sheet: Controls at Basal Level
Penicillium Stimulation vs. Healthy Controls at Basal Levels
ILMN ID	Gene ID	P-value	Fold Change
ILMN_1696584	ORM1	1.2e-05	30.8919
ILMN_2218856	CCL3L1	0.000191	30.752
ILMN_1774874	IL1RN	1.3e-05	30.106
ILMN_1747355	CCL3L1	0.000131	28.9159
ILMN_1671509	CCL3	0.000199	24.9466
ILMN_1699651	IL6	1.1e-05	19.8638
ILMN_1658483	IL1A	1e-06	18.5318
ILMN_2105573	CCL3L3	0.003145	18.5317
ILMN_1813704	KIAA1199	3e-06	17.2502
ILMN_1785732	TNFAIP6	0.005365	16.5741
ILMN_1716276	CCL4L1	0.000446	16.1455
ILMN_3235832	-	0.002342	14.6472
ILMN_1657234	CCL20	3e-06	14.2884
ILMN_1691156	MT1A	0.000117	13.9576
ILMN_1773245	CCL3L1	0.000157	12.8167
ILMN_2100209	CCL4L1	0.013019	12.1702
ILMN_1707591	TNIP3	0	11.8751
ILMN_1775501	IL1B	0.0045	11.6578
ILMN_2406501	SOD2	0.004099	11.1777
ILMN_1715401	MT1G	0.000527	11.0984
ILMN_1807372	ADORA2A	0.001095	10.9389
ILMN_1802653	EBI3	9e-06	10.7077
ILMN_2173611	MT1E	4e-06	10.2163
ILMN_1769129	CCL19	3.1e-05	10.0489
ILMN_1715068	AQP9	0.003134	9.99052
ILMN_3308961	-	0.042184	9.43511
ILMN_2054297	PTGS2	0.02695	8.83169
ILMN_1689734	IL1RN	0.002905	8.79908
ILMN_1692223	LCN2	0.001062	8.78674
ILMN_1774685	IL24	0.000111	8.52903
ILMN_1787897	CXCL1	0.00352	8.43484
ILMN_2054019	ISG15	0.020367	8.42817
ILMN_1789830	CFLAR	0.006948	8.31007
ILMN_2150851	SERPINB2	0.001871	7.94045
ILMN_1657435	MT1M	1e-05	7.93333
ILMN_1688231	TREM1	9e-05	7.88631
ILMN_1715969	SLC25A37	0.006625	7.79365
ILMN_1752562	CXCL5	0.001931	7.74999
ILMN_1661631	LILRA3	0.038374	7.70439
ILMN_2124802	MT1H	0.000108	7.52117
ILMN_1742618	XAF1	0.003081	7.51165
ILMN_1748283	PIM2	0.003838	7.45976
ILMN_1797895	FFAR2	0.005001	7.28834
ILMN_1706502	EIF2AK2	0.001078	7.24572
ILMN_2380237	C1QTNF1	1e-05	7.1256
ILMN_1801246	IFITM1	0.006457	7.00614
ILMN_2115490	NBPF10	0.012264	6.86105
ILMN_1774287	CFB	0	6.74872
ILMN_1810725	FAM129A	0.003451	6.73025
ILMN_1653026	PLAC8	0.002536	6.58407
ILMN_1745964	IRAK2	0.003852	6.56666
ILMN_1723912	IFI44L	0.00146	6.37559
ILMN_1686109	CCL23	0.000324	6.36509
ILMN_2336781	SOD2	0.047715	6.2328
ILMN_1788416	FAM108C1	2.5e-05	6.19373
ILMN_2093343	PLAC8	0.002931	5.98707
ILMN_1729749	HERC5	0.018537	5.88911
ILMN_2370573	XAF1	0.003096	5.84001
ILMN_1776188	MAP1LC3A	0.006492	5.81875
ILMN_3226505	MSL3	0.000538	5.80248
ILMN_2171384	CXCL5	0.00319	5.78497
ILMN_1775170	MT1X	0.000602	5.75913
ILMN_1718766	MT1F	0.001484	5.74398
ILMN_1737157	GRAMD1A	0.003455	5.5847
ILMN_1778321	SLC2A6	0.001927	5.56168
ILMN_1780601	EMR1	0.000165	5.4629
ILMN_1674063	OAS2	0.006049	5.46026
ILMN_1713156	MSL3	0.000692	5.45981
ILMN_1691846	G0S2	0.001421	5.44143
ILMN_3237878	-	0.010861	5.42696
ILMN_2158713	IL1F9	0	5.39304
ILMN_1805750	IFITM3	0.032572	5.3555
ILMN_3307868	CHI3L1	0.002431	5.33284
ILMN_1668822	BATF	0.000188	5.32325
ILMN_1762713	C19orf59	0.008683	5.29547
ILMN_1659913	ISG20	0.035098	5.25423
ILMN_1814022	NR1H3	0.004401	5.21864
ILMN_1812226	ICAM1	0.000196	5.1893
ILMN_2114720	SLPI	0.031946	5.17756
ILMN_1781001	SOCS3	1.5e-05	5.13321
ILMN_1814247	TCFL5	0.000763	5.0923
ILMN_1707695	IFIT1	0.016385	5.069
ILMN_1683774	IL2RA	0	5.06873
ILMN_2186061	PFKFB3	0.015787	5.06155
ILMN_3239965	IDO1	0.001344	4.98146
ILMN_1727689	TNFAIP2	0.036411	4.97432
ILMN_1786303	LILRA3	0.016997	4.9687
ILMN_1790692	GNLY	0.012877	4.94404
ILMN_1656501	DUSP5	0.005238	4.93391
ILMN_1718977	GADD45B	0.009258	4.87618
ILMN_1669376	DRAM	0.002119	4.81702
ILMN_1678087	MAP3K4	0.001934	4.79367
ILMN_2266595	LILRA5	0.011058	4.74195
ILMN_1651832	EHD1	0.023676	4.70006
ILMN_1653871	NAMPT	0.013288	4.67783
ILMN_1672295	ZC3H12A	0.0016	4.64645
ILMN_1824362	-	0.003237	4.5816
ILMN_3238491	-	0.005589	4.57572
ILMN_1697069	CSF3	0.000211	4.56726
ILMN_1792323	HDC	0.00092	4.55182
ILMN_2231928	MX2	0.009957	4.51896
ILMN_2322768	CSF3	0.000218	4.50334
ILMN_1798256	UPP1	0.016055	4.48861
ILMN_2342579	IL7R	0.006142	4.48115
ILMN_1752526	RNF144B	0.001269	4.4332
ILMN_1713266	FAM46C	0.005036	4.42458
ILMN_1853167	-	0.001405	4.40985
ILMN_1678939	VNN2	0.017148	4.3882
ILMN_1729188	HAMP	0.002255	4.36709
ILMN_1708779	GNLY	0.013883	4.32947
ILMN_2374244	DYRK2	0.008913	4.30827
ILMN_1802808	-	0.039865	4.28917
ILMN_1654639	HERC6	0.000507	4.27413
ILMN_1668526	-	0.013699	4.25556
ILMN_1763828	MTF1	0.009101	4.20848
ILMN_1810559	RHOQ	0.017288	4.20088
ILMN_2038776	TXN	0.030307	4.19285
ILMN_1668743	-	0.018487	4.16256
ILMN_1782704	CD19	0.007748	4.1559
ILMN_1764788	TNFRSF1B	0.04981	4.15348
ILMN_2092118	FPR1	0.046429	4.14652
ILMN_1703123	CSRNP1	0.021975	4.12047
ILMN_1771320	-	0.003599	4.10889
ILMN_1760062	IFI44	0.023327	4.09738
ILMN_2143822	ZNF148	0.008992	4.09258
ILMN_1713829	PTGES	0.000129	4.07859
ILMN_1801040	SPN	0.022504	4.07156
ILMN_1753547	STAT5A	0.033057	4.06062
ILMN_1903914	-	0.008722	4.023
ILMN_1720373	SLC7A5	0.005906	4.02269
ILMN_1667966	FAM129A	0.0117	3.95704
ILMN_2136089	-	1.2e-05	3.94499
ILMN_1661695	IRAK3	0.015621	3.90952
ILMN_2074860	-	0.030157	3.90846
ILMN_2113535	PCYOX1	0.028424	3.85893
ILMN_1669122	-	0.000105	3.85459
ILMN_1760509	EOMES	0.018134	3.83767
ILMN_2161577	CXCL6	0.000288	3.80922
ILMN_2193213	DEFA1	0.01205	3.76555
ILMN_1695719	EIF2C2	0.012116	3.76216
ILMN_1759075	TNFRSF13B	0.003954	3.74431
ILMN_1815023	PIM1	0.019473	3.69604
ILMN_1790534	MAP2K3	0.030734	3.69051
ILMN_1653466	HES4	0.004185	3.66937
ILMN_1796490	GRINA	0.018789	3.66332
ILMN_1680314	TXN	0.034909	3.64543
ILMN_1656310	IDO1	0.012737	3.63602
ILMN_1718558	PARP12	0.028017	3.63234
ILMN_1767685	SERPINB7	1e-06	3.61111
ILMN_1811364	-	0.001073	3.6078
ILMN_1657701	-	0.017698	3.60575
ILMN_1804935	VNN3	0.002546	3.57829
ILMN_1749244	LYRM1	0.011428	3.57769
ILMN_2407799	IL24	0.000218	3.57484
ILMN_2326273	CHI3L2	0.00017	3.57032
ILMN_1813338	LAG3	0.002962	3.56064
ILMN_1748751	-	8.9e-05	3.55561
ILMN_1812250	-	0.038471	3.55163
ILMN_1678690	UPB1	0.004701	3.53225
ILMN_1701514	TRAF3IP2	0.000158	3.52203
ILMN_2160476	CCL22	0.037548	3.4941
ILMN_2336609	SYTL2	0.005675	3.489
ILMN_1661599	DDIT4	0.021541	3.48636
ILMN_1774733	SOCS1	2.1e-05	3.48611
ILMN_1698218	TRAF1	0.001284	3.4853
ILMN_2203807	MRP63	0.046342	3.4802
ILMN_2155719	NBPF10	0.040564	3.47323
ILMN_1725661	DEFA1	0.01047	3.46713
ILMN_1799062	NFKB2	0.008665	3.46516
ILMN_1776181	BIRC3	0.017816	3.46263
ILMN_1752899	BCL11A	0.002788	3.43873
ILMN_1769388	GJB2	1e-06	3.42991
ILMN_1674243	TFRC	0.016993	3.42592
ILMN_1748968	ATG10	0.043224	3.41203
ILMN_1678490	RILPL2	0.021659	3.39337
ILMN_1785345	GPR84	0.026302	3.37854
ILMN_1757106	MARCH6	0.017828	3.37529
ILMN_3263864	-	0.00019	3.35541
ILMN_1677200	CYFIP2	0.038912	3.34459
ILMN_1756862	APOL3	0.017268	3.33258
ILMN_1736939	UGCG	0.000494	3.32432
ILMN_1900263	-	0.002575	3.28154
ILMN_1722158	CASP5	5.7e-05	3.2743
ILMN_3187283	-	0.04061	3.2611
ILMN_1674563	CCL4	0.000712	3.26013
ILMN_1652185	IL4R	0.026516	3.25431
ILMN_1713751	ADAM19	0.000585	3.23501
ILMN_1776967	LRRC50	0.000277	3.21771
ILMN_1695404	LY6E	0.039652	3.21062
ILMN_1759563	NRIP3	0.001381	3.20012
ILMN_2143795	-	0.040906	3.19884
ILMN_1705247	ACSL5	0.011264	3.19481
ILMN_1653498	IGSF6	0.027265	3.1788
ILMN_1745034	SLC11A2	0.035332	3.1716
ILMN_1900270	-	0.013538	3.15943
ILMN_1748206	C20orf160	0.000371	3.15259
ILMN_2170814	LAMP3	0.011411	3.1267
ILMN_1719696	PLD1	9e-06	3.11117
ILMN_2095660	TMEM156	0.04695	3.08939
ILMN_3248551	FAM148B	0.001202	3.07484
ILMN_2363027	RAD51	0.03659	3.06934
ILMN_1701914	CD274	0.000142	3.04748
ILMN_1743646	VASP	0.019105	3.04284
ILMN_2390859	NFKB2	0.012283	3.03682
ILMN_2222688	TMSB4X	0.038253	3.01438
ILMN_1740633	PRF1	0.03251	3.01354
ILMN_1691071	FCRLA	0.021443	3.0126
ILMN_2362982	ARID4B	0.000842	3.01029
ILMN_1662640	-	0.00011	2.9954
ILMN_1766054	ABCA1	0.041487	2.99412
ILMN_1675190	RETN	0.000454	2.99212
ILMN_2123415	BMP8B	0.044571	2.98665
ILMN_2188204	ATG12	0.022755	2.97193
ILMN_1679083	-	0.044507	2.95124
ILMN_1660847	PFKFB3	0.000836	2.93637
ILMN_3236653	-	0.042153	2.91115
ILMN_1668726	NFYB	0.004134	2.88683
ILMN_2102721	DEFA1	0.013398	2.88194
ILMN_1679357	DEFA1	0.023372	2.87811
ILMN_2357134	SPHK1	0.012555	2.87603
ILMN_1720998	CA12	0.000691	2.87297
ILMN_1690237	-	0.024326	2.86606
ILMN_3193271	IRG1	0.000762	2.86455
ILMN_3242586	RHOU	0.04599	2.84913
ILMN_2246882	SP140	0.00504	2.84539
ILMN_3239361	LOC100133298	0.021702	2.8385
ILMN_1682993	NKG7	0.031606	2.8361
ILMN_1761281	LOC441019	0.005158	2.83513
ILMN_1862684	-	0	2.8219
ILMN_1794782	ABCG1	0.005915	2.81829
ILMN_1731224	PARP9	0.038048	2.80607
ILMN_1745841	-	0.026473	2.8051
ILMN_2349061	IRF7	0.022546	2.80377
ILMN_1674811	OASL	0.040893	2.8008
ILMN_1705297	MYBPH	0.001329	2.79473
ILMN_2109416	-	0.047862	2.79121
ILMN_1727200	SLCO4A1	0.000387	2.77863
ILMN_1878029	-	0.005479	2.77735
ILMN_1799575	IL19	0.004963	2.77558
ILMN_1770338	TM4SF1	0.001849	2.76007
ILMN_3246273	-	0.034147	2.75809
ILMN_2255133	BCL11A	0.000858	2.74571
ILMN_1701613	RARRES3	0.048156	2.74474
ILMN_1715684	LAMB3	5.8e-05	2.74066
ILMN_3244646	-	0.03152	2.73555
ILMN_1764030	CCL23	0.001721	2.73331
ILMN_1727098	PPP1R16B	0.020145	2.73111
ILMN_1748473	GIMAP4	0.049326	2.7297
ILMN_1660462	MCOLN2	0.016508	2.71865
ILMN_1749403	TSPAN33	0.046501	2.71468
ILMN_1657871	RSAD2	0.01523	2.70914
ILMN_1706553	SMG7	0.023747	2.69393
ILMN_1765994	ZBP1	0.03079	2.6826
ILMN_2415748	WSB1	0.045883	2.67513
ILMN_2347349	CCNB1IP1	0.019174	2.67206
ILMN_1678422	DHX58	0.002636	2.66298
ILMN_1731785	ORM1	5e-05	2.63807
ILMN_2392569	FPR2	0.003174	2.63531
ILMN_2398865	VPS13C	0.003378	2.63306
ILMN_1773236	-	0.018133	2.61648
ILMN_2072091	HNRNPUL2	0.048101	2.61632
ILMN_1805228	LRG1	0.010212	2.61597
ILMN_1892403	-	0.004645	2.61075
ILMN_1764090	AK3L1	0.000298	2.60445
ILMN_1808059	BCAS4	0.025269	2.60356
ILMN_2103480	ZNF320	0.048302	2.59681
ILMN_3239574	-	0.015292	2.59584
ILMN_1655922	-	0.03681	2.59472
ILMN_1911503	-	0.000545	2.59233
ILMN_1717334	VAV1	0.041693	2.59152
ILMN_1671039	GALNT3	0.049905	2.59102
ILMN_1774982	CDC42EP5	0.013784	2.58389
ILMN_1745599	-	0.002605	2.57902
ILMN_1781184	MYBPC3	0.028094	2.57652
ILMN_1708414	GNL3L	0.011092	2.57558
ILMN_1812759	GCH1	0.009165	2.56403
ILMN_2340259	PDE4B	0.037447	2.55765
ILMN_1739576	CYB5R2	0.000186	2.55715
ILMN_2192072	MMP7	0.000288	2.54844
ILMN_2126706	LMNB1	0.001641	2.54689
ILMN_1795285	PHF15	0.028047	2.54381
ILMN_1679133	SERPINB1	0.049864	2.54302
ILMN_3245682	GAGE2B	0.010548	2.54101
ILMN_1735058	CHST12	0.034512	2.53866
ILMN_1703866	SUPT5H	0.030839	2.52717
ILMN_1778599	SP140	0.005538	2.52083
ILMN_1759652	C1orf61	0.001782	2.51923
ILMN_1654319	HAPLN3	0.008501	2.51416
ILMN_3263375	-	0.009223	2.51002
ILMN_1783771	-	0.001878	2.5032
ILMN_2224031	CETN3	0.0024	2.49695
ILMN_3240144	HBA1	0.037721	2.49388
ILMN_1769383	GIMAP5	0.020398	2.49175
ILMN_1718552	CXCL13	0.004397	2.48903
ILMN_2325506	BCAS4	0.02793	2.4884
ILMN_2161746	TRIP10	0.004135	2.48496
ILMN_1652777	CDC42EP2	0.000627	2.48369
ILMN_2337928	CXCR5	0.013972	2.48258
ILMN_2174574	-	0.026425	2.47538
ILMN_1678457	ZNF600	0.042898	2.47375
ILMN_1771618	-	0.011134	2.46379
ILMN_1788017	HSH2D	0.002322	2.46296
ILMN_2261416	CD3D	0.038668	2.4591
ILMN_1745397	OAS3	0.031764	2.45819
ILMN_1665455	DCUN1D3	0.001812	2.45386
ILMN_1859007	-	0.032911	2.45008
ILMN_1775703	TRAPPC6A	0.014952	2.43157
ILMN_1808811	SBNO2	0.01559	2.42826
ILMN_3182735	LOC100129518	0.029025	2.40887
ILMN_1715024	LSS	0.00221	2.40616
ILMN_2390821	THOC2	0.029968	2.40391
ILMN_1789349	UBQLN4	0.048546	2.40261
ILMN_1710734	GZMK	0.028345	2.40234
ILMN_2043816	ARPC5L	0.030589	2.40152
ILMN_1782331	TDG	0.011916	2.39976
ILMN_2256295	GNLY	0.013498	2.39745
ILMN_1787266	SPINK1	0.009484	2.39374
ILMN_2149952	-	0.019165	2.389
ILMN_3304396	-	0.016846	2.3872
ILMN_1761176	GRIPAP1	0.030162	2.38627
ILMN_2067656	CCND2	0.048389	2.38622
ILMN_1790891	CKAP4	0.037899	2.38119
ILMN_1728019	-	0.000223	2.374
ILMN_1712075	-	0.002902	2.36876
ILMN_1860638	ST3GAL1	0.009385	2.36839
ILMN_1729314	PRG2	0.000202	2.367
ILMN_1796349	SMPDL3A	0.044166	2.36368
ILMN_1782247	KAT2A	0.045651	2.35158
ILMN_3242315	-	0.045044	2.35076
ILMN_1696031	-	0.000196	2.34243
ILMN_3237623	-	0.002837	2.32181
ILMN_1669599	DENND4C	0.027095	2.31326
ILMN_2367469	CARS	0.005019	2.30977
ILMN_1788203	HEY1	0	2.30601
ILMN_1782749	ZNF468	0.018239	2.30449
ILMN_3251733	C19orf43	0.047783	2.30097
ILMN_1704253	C6orf106	0.039539	2.29592
ILMN_1779257	CD40	0.003679	2.29436
ILMN_1715175	MET	0.000533	2.2937
ILMN_1690566	RASSF4	0.02884	2.29212
ILMN_1813625	TRIM25	0.014826	2.28488
ILMN_1677693	NIACR2	0.000234	2.27341
ILMN_1690638	-	0.023992	2.27078
ILMN_1691736	ST6GALNAC6	0.002216	2.27031
ILMN_2395139	SERPINB7	1.1e-05	2.25058
ILMN_2391178	STAR	0.009564	2.24418
ILMN_1775508	CYLD	0.009768	2.24217
ILMN_1750497	NIACR1	3.2e-05	2.2335
ILMN_1705153	NEFH	0.001944	2.23344
ILMN_1886655	IL23A	0.007501	2.23072
ILMN_3248263	CCDC93	0.03911	2.22825
ILMN_1711078	CDC2L1	0.000543	2.22601
ILMN_3248910	-	0.000437	2.22385
ILMN_1669927	ICOS	0.002484	2.22366
ILMN_2170813	LAMP3	0.008239	2.21975
ILMN_1855278	-	0.001565	2.21856
ILMN_1743021	CAMKK2	0.038233	2.2139
ILMN_1786601	PLAGL2	0.004593	2.2091
ILMN_3192001	CCL15	0.003517	2.20613
ILMN_1719072	-	0.012038	2.20581
ILMN_1693740	-	0.017204	2.20578
ILMN_2338038	AK3L1	0.000145	2.20466
ILMN_1655414	TNFSF14	0.012532	2.19795
ILMN_1712469	GOLGA8A	0.009876	2.19687
ILMN_3259712	-	0.007605	2.19534
ILMN_1657996	-	0.001149	2.19518
ILMN_1683811	TNPO3	0.015296	2.19311
ILMN_1720158	ETS2	0.035118	2.19287
ILMN_1765796	ENO2	0.027966	2.18794
ILMN_3281651	-	0.030682	2.18428
ILMN_2180827	MEPCE	0.023719	2.17364
ILMN_1681301	AIM2	0.006266	2.16964
ILMN_3307651	APOBEC3D	0.00682	2.16917
ILMN_1794510	-	0.001991	2.1665
ILMN_3238803	RASAL3	0.006109	2.16643
ILMN_1810978	MUCL1	0.00063	2.15845
ILMN_1775444	-	0.004202	2.15221
ILMN_1774604	PNKD	0.04156	2.15024
ILMN_3239460	OAZ2	0.047503	2.1452
ILMN_1784040	NAPSA	0.005305	2.14144
ILMN_1709820	AOAH	0.038993	2.13674
ILMN_1783832	GAGE6	0.014422	2.13636
ILMN_1683786	FYTTD1	0.000158	2.13241
ILMN_1655572	-	0.001481	2.13082
ILMN_1740265	ACOT7	0.005213	2.13073
ILMN_1739283	UPF2	0.03134	2.12918
ILMN_2410929	PAPSS2	0.002269	2.12786
ILMN_2329773	RAB27A	0.005829	2.12759
ILMN_1671054	HLA-A	0.037455	2.12529
ILMN_3242008	DEM1	0.024337	2.10987
ILMN_1778650	VILL	0.004757	2.10934
ILMN_1802082	PRDM8	0.020215	2.10493
ILMN_1682738	SMAD3	0.025407	2.10119
ILMN_1677591	CCL4L1	0.000682	2.08448
ILMN_3236680	-	0.017685	2.07185
ILMN_1748093	PAFAH1B3	0.001621	2.07174
ILMN_1773742	DNAJB9	0.041732	2.07112
ILMN_1725700	MOV10	0.019479	2.06405
ILMN_3181439	-	0.044433	2.05888
ILMN_2397521	KDM6B	0.015913	2.05346
ILMN_1734138	-	0.040611	2.05319
ILMN_2233783	CD38	0.002077	2.05264
ILMN_2168933	TNIP2	0.001948	2.05069
ILMN_1803110	SF3B3	0.003164	2.04906
ILMN_2156250	SOCS3	0.000857	2.04607
ILMN_3245194	LOC100132323	0.043289	2.04507
ILMN_1771697	VRK3	0.012535	2.0445
ILMN_1758939	RIPK2	0.029337	2.04273
ILMN_2061950	RABGAP1	0.042967	2.04239
ILMN_3230337	-	0.000655	2.04124
ILMN_1795464	LTA	0.036815	2.0409
ILMN_2320964	ADAR	0.045963	2.03985
ILMN_3187403	-	0.000589	2.03834
ILMN_1662174	ORMDL3	0.001947	2.03657
ILMN_1778111	-	0.013725	2.03159
ILMN_1811171	GPR132	0.01199	2.02997
ILMN_1666449	FAM134C	0.035374	2.02678
ILMN_1652736	RPS6KA3	0.009839	2.02265
ILMN_3307664	-	2.1e-05	2.01972
ILMN_1870062	-	0.019951	2.0158
ILMN_1682332	GYPC	0.016858	2.0156
ILMN_1797594	-	0.010851	2.01099
ILMN_1736982	PHACTR1	0.008528	2.01087
ILMN_1772876	ZNF395	0.045586	2.00815
ILMN_1778240	GFOD1	0.030095	2.00815
ILMN_1704870	PGLYRP1	0.011903	2.0073
ILMN_3192446	-	0.010784	-2.00203
ILMN_2323992	CLEC7A	0.043317	-2.00858
ILMN_1703622	PPIB	0.049327	-2.02998
ILMN_1700610	CLEC7A	0.02915	-2.03625
ILMN_1663142	CLEC12A	0.038722	-2.04403
ILMN_1782222	KIAA1033	0.036353	-2.04468
ILMN_1666665	COL23A1	0.038173	-2.05402
ILMN_1711223	-	0.032083	-2.12093
ILMN_1725338	CLDN23	0.017707	-2.13521
ILMN_2362368	U2AF1	0.04202	-2.16078
ILMN_1800225	PPARG	0.033276	-2.22557
ILMN_2145250	-	0.008382	-2.32716
ILMN_1793517	RASAL1	0.036443	-2.37429
ILMN_1699887	ST14	0.0426	-2.43642
ILMN_1697733	-	0.035398	-2.46299
ILMN_1667224	SLAMF8	0.030891	-2.48747
ILMN_1670302	HK3	0.025664	-2.51559
ILMN_2355225	LSP1	0.040642	-2.53782
ILMN_2407529	RNF135	0.049612	-2.6193
ILMN_1771695	RCBTB2	0.03235	-2.66805
ILMN_1690894	-	0.046484	-2.67093
ILMN_1733998	DHRS9	0.025154	-2.67222
ILMN_1771688	RAB7B	0.009305	-2.69829
ILMN_1676336	AADACL1	0.030927	-2.73316
ILMN_1676361	ARHGAP22	0.028265	-2.8221
ILMN_1782560	CD86	0.046874	-2.8334
ILMN_1761464	CD74	0.029131	-2.84375
ILMN_1672650	PKM2	0.049169	-2.96711
ILMN_1793950	-	0.047181	-2.97856
ILMN_1787265	-	0.043568	-3.10929
ILMN_1728799	FBP1	0.026939	-3.26891
ILMN_1698666	CST6	0.034797	-3.41515
ILMN_1761199	SLCO2B1	0.010364	-3.43435
ILMN_2191331	RPS4Y2	0.030207	-3.47
ILMN_1682197	NFXL1	0.047756	-3.47426
ILMN_1760778	ENG	0.026327	-3.4802
ILMN_1704385	-	0.034743	-3.65784
ILMN_1779852	-	0.020947	-3.65876
ILMN_1671891	PID1	0.037097	-3.77691
ILMN_1780533	RNASE6	0.007924	-3.90913
ILMN_1811909	-	0.046565	-4.06194
ILMN_1677814	ABCC3	0.025088	-4.16097
ILMN_1722834	RGS12	0.045525	-4.19881
ILMN_2138589	MERTK	0.045813	-4.21613
ILMN_2407389	GPNMB	0.023082	-4.21839
ILMN_1689518	PECAM1	0.01759	-4.2232
ILMN_1715715	CEBPA	0.037863	-4.42082
ILMN_2332964	LGMN	0.007133	-4.47528
ILMN_1786429	P2RY5	0.049754	-4.53419
ILMN_2162972	LYZ	0.013652	-4.76083
ILMN_1733259	ADORA3	0.025044	-4.76322
ILMN_1753312	PLXDC2	0.039509	-4.76898
ILMN_2087656	SLCO2B1	0.01566	-4.80705
ILMN_1752592	HLA-DRB4	0.048886	-5.00653
ILMN_1769013	ASGR1	0.036813	-5.02957
ILMN_1735910	VMO1	0.015805	-5.05363
ILMN_1695423	CD9	0.019393	-5.23639
ILMN_1769895	-	0.044635	-5.24503
ILMN_2140990	CAMK1	0.015725	-5.34835
ILMN_1712532	CARD9	0.025022	-5.9976
ILMN_3243714	HLA-DRB4	0.049328	-6.24058
ILMN_1698019	LGMN	0.016644	-6.41963
ILMN_1656938	-	0.013245	-6.46551
ILMN_1784863	CD36	0.02328	-7.38426
ILMN_2148668	RCBTB2	0.016778	-8.22546
ILMN_1676563	HTRA1	0.010382	-8.32004
ILMN_1801205	GPNMB	0.018979	-8.50764
ILMN_1815205	LYZ	0.007941	-8.88148
ILMN_1815895	-	0.024331	-9.54047
ILMN_1780465	CLEC5A	0.003682	-9.6239
ILMN_1655987	STAB1	0.007428	-9.95039
ILMN_2333670	RNASE1	0.000668	-10.9563
ILMN_1752728	FUCA1	0.010731	-11.6606
ILMN_1693009	FGL2	0.027976	-11.7278
ILMN_1796094	CD36	0.024794	-11.9373
ILMN_1669523	FOS	0.031281	-13.3496
ILMN_2203271	FPR3	0.002885	-19.2082
ILMN_1663866	TGFBI	0.000483	-25.4335
ILMN_1668063	FCN1	0.002426	-27.4452
